# Supplementary material for: Immunological Biomarkers of Fatal COVID-19: A Study of 868 Patients
Source: Front Immunol. 2021 May 3;12:659018. doi: 10.3389/fimmu.2021.659018 (PMC8126711; doi:10.3389/fimmu.2021.659018)
Supplement: Supplementary file 1 [file DataSheet_1.zip]

Archive with 2 entries (2 files):
- Data Sheet 1 .docx
- Supplementary Table 4 .xlsx
