# Supplementary material for: Immunological Biomarkers of Fatal COVID-19: A Study of 868 Patients
Source: Front Immunol. 2021 May 3;12:659018. doi: 10.3389/fimmu.2021.659018 (PMC8126711; doi:10.3389/fimmu.2021.659018)
Supplement: Supplementary file 1 [file DataSheet_1.zip › Supplementary Table 4 .xlsx]

## Sheet: Sheet1
Cell type	Gene symbol	Fold change (log2)	P-value	Adj P-value
Basophils	FCGR3B	5.22413	3.20433e-16	1.07746e-12
Basophils	G0S2	5.48886	1.87637e-16	1.07746e-12
Basophils	DNAH2	23.6981	3.77518e-15	8.46269e-12
Basophils	CXCL8	6.15525	7.43276e-15	1.24963e-11
Basophils	HBA1	3.846	1.99215e-14	2.67945e-11
Basophils	NFKBIA	4.25208	3.27138e-13	3.66668e-10
Basophils	HBB	3.51279	1.29249e-12	1.0865e-09
Basophils	MMP9	6.64749	1.16666e-12	1.0865e-09
Basophils	CSF3R	4.02211	3.56502e-12	2.66386e-09
Basophils	FFAR2	4.63654	1.12579e-11	6.8827e-09
Basophils	CLEC4E	6.7854	1.0789e-11	6.8827e-09
Basophils	HBA2	3.48	1.25063e-11	7.00874e-09
Basophils	GP9	9.7331	5.67314e-11	2.93476e-08
Basophils	ALPL	5.27516	7.33234e-11	3.52214e-08
Basophils	SOD2	3.12567	9.53926e-11	4.27677e-08
Basophils	AC108704.2	22.903	1.14358e-10	4.80662e-08
Basophils	GNG11	11.2578	1.66085e-10	6.57014e-08
Basophils	PPP1R15A	3.62218	1.78022e-10	6.65111e-08
Basophils	AQP9	11.2616	4.03795e-10	1.42922e-07
Basophils	PPBP	7.05219	5.04758e-10	1.69725e-07
Basophils	DDIT3	3.37746	8.11638e-10	2.49351e-07
Basophils	CXCL1	23.8594	8.1572e-10	2.49351e-07
Basophils	SLC25A37	3.77875	9.36954e-10	2.73957e-07
Basophils	PF4	6.6475	2.27805e-09	6.3833e-07
Basophils	FCGR3A	4.8941	3.1496e-09	8.47243e-07
Basophils	ECE1	6.14358	5.20445e-09	1.34615e-06
Basophils	TREM1	4.01439	8.79581e-09	2.19081e-06
Basophils	ALAS2	10.7418	2.06492e-08	4.9595e-06
Basophils	LINC00664	21.1417	2.20315e-08	5.10902e-06
Basophils	CLIC3	11.0051	3.14262e-08	7.04471e-06
Basophils	AL627309.6	3.93302	5.37449e-08	1.16592e-05
Basophils	LCN2	6.29518	7.32864e-08	1.54016e-05
Basophils	PGLYRP1	8.72764	8.51475e-08	1.7352e-05
Basophils	NFKBIZ	3.38293	8.94878e-08	1.77002e-05
Basophils	JUN	2.88105	9.70463e-08	1.86468e-05
Basophils	KCNJ15	11.1511	1.24725e-07	2.32993e-05
Basophils	TREML1	10.2764	1.67151e-07	3.03809e-05
Basophils	CMTM2	4.46687	2.2021e-07	3.89714e-05
Basophils	CDA	3.83255	2.648e-07	4.56611e-05
Basophils	ADM	4.79556	3.29297e-07	5.5363e-05
Basophils	S100A8	3.69016	3.66799e-07	6.0164e-05
Basophils	CYP4F3	5.78172	4.61121e-07	7.38343e-05
Basophils	SLC11A1	3.49942	4.94613e-07	7.73552e-05
Basophils	TCF7	10.4311	1.19337e-06	0.000182396
Basophils	CXCR1	5.1467	1.26677e-06	0.000186151
Basophils	STEAP4	9.93769	1.2733e-06	0.000186151
Basophils	LRG1	4.27218	1.48434e-06	0.000212387
Basophils	IFITM3	2.41903	1.78378e-06	0.000249916
Basophils	PGGHG	2.76317	2.598e-06	0.000349431
Basophils	NINJ1	2.81512	2.55397e-06	0.000349431
Basophils	ANXA3	9.78198	2.97713e-06	0.000392573
Basophils	AC099489.1	9.45102	3.75114e-06	0.000485124
Basophils	BIK	9.86595	5.66686e-06	0.000719049
Basophils	IFITM2	2.27521	6.00379e-06	0.0007341
Basophils	SLA	3.05743	6.00203e-06	0.0007341
Basophils	CYP27A1	10.0475	6.951e-06	0.000820096
Basophils	MZB1	10.8997	6.94492e-06	0.000820096
Basophils	NEAT1	2.05317	8.20152e-06	0.000950953
Basophils	ACTN1	2.69128	8.68155e-06	0.000989549
Basophils	IER5	2.36275	1.08935e-05	0.00122098
Basophils	CHST15	5.44459	1.11346e-05	0.00122755
Basophils	AC012368.1	6.1802	1.30117e-05	0.00138895
Basophils	SYNE2	10.4793	1.28199e-05	0.00138895
Basophils	MAP3K7CL	6.61781	1.49693e-05	0.00157295
Basophils	DYSF	4.54829	1.52582e-05	0.00157863
Basophils	S100A9	2.68436	1.74723e-05	0.001773
Basophils	CD177	11.7805	1.76641e-05	0.001773
Basophils	QPCT	4.2376	1.79352e-05	0.00177374
Basophils	ACSL1	3.4071	1.91947e-05	0.00187079
Basophils	H2BC4	3.07705	2.17428e-05	0.00208886
Basophils	MT-RNR1	2.15238	2.353e-05	0.00222872
Basophils	SPARC	8.14963	2.8697e-05	0.00268038
Basophils	BRI3	2.02554	3.18478e-05	0.00293392
Basophils	CD14	2.62744	3.715e-05	0.00333112
Basophils	RBP7	6.43306	3.68496e-05	0.00333112
Basophils	CARD11	5.65383	3.7676e-05	0.00333383
Basophils	CXCR2	4.05267	5.09395e-05	0.00444868
Basophils	FPR2	5.62606	5.22596e-05	0.00444868
Basophils	KREMEN1	10.0554	5.19832e-05	0.00444868
Basophils	ISG20	2.31689	5.67949e-05	0.00477432
Basophils	NRGN	3.2822	6.92329e-05	0.00574804
Basophils	FCGR2A	2.61417	9.05609e-05	0.00733762
Basophils	HBM	5.20753	8.98471e-05	0.00733762
Basophils	SQSTM1	4.84376	9.18005e-05	0.00734951
Basophils	LUCAT1	3.89597	9.50601e-05	0.00743348
Basophils	PTCRA	9.08738	9.48013e-05	0.00743348
Basophils	PROK2	4.76883	9.77116e-05	0.00746717
Basophils	SHROOM1	9.29353	9.68492e-05	0.00746717
Basophils	GRAP2	8.56783	0.000103226	0.00779995
Basophils	MYL9	5.374	0.000110187	0.00823341
Basophils	JUNB	1.94985	0.000112292	0.00829853
Basophils	TUBB1	10.0244	0.000114973	0.0084043
Basophils	ORM1	8.99311	0.000116883	0.008452
Basophils	CDC42EP3	2.89469	0.000121256	0.00867499
Basophils	IGF2R	3.61098	0.000126266	0.00893833
Basophils	AC008771.1	9.47606	0.000146679	0.0102752
Basophils	SEC14L1	1.94454	0.000167458	0.0116099
Basophils	CST7	2.88987	0.000176073	0.0120826
Basophils	MSRB1	2.41751	0.000188802	0.0128252
Basophils	AC104809.2	9.4763	0.00020632	0.013875
Basophils	SMIM25	4.24014	0.000210357	0.0140064
Basophils	UBE2S	2.63178	0.000218471	0.0142676
Basophils	BEX3	7.15931	0.000218523	0.0142676
Basophils	DUSP1	1.92596	0.000255111	0.0163393
Basophils	DEFA3	6.03355	0.000254767	0.0163393
Basophils	DGAT2	5.00469	0.000292539	0.0185597
Basophils	NAMPT	2.18568	0.000300136	0.0188637
Basophils	IFRD1	2.79627	0.000310207	0.0193161
Basophils	ITGB3	9.27583	0.000318591	0.0196562
Basophils	MME	5.29885	0.000325195	0.0198812
Basophils	LRRC4	9.34526	0.000355489	0.0215375
Basophils	ARG1	9.76823	0.000389933	0.0234134
Basophils	CLC	-2.86711	0.000403605	0.0238091
Basophils	REM2	5.28128	0.000400489	0.0238091
Basophils	ABCC3	6.3084	0.000441784	0.0258348
Basophils	CLEC4D	9.04618	0.000461831	0.0267743
Basophils	IRF1	2.0936	0.000485158	0.0276499
Basophils	AL590113.1	9.24721	0.000484489	0.0276499
Basophils	PNRC1	1.91887	0.000527272	0.0297975
Basophils	PHOSPHO1	4.67709	0.000535454	0.0298206
Basophils	SIAH1	9.19039	0.000536549	0.0298206
Basophils	DEDD2	1.89648	0.000546031	0.0300989
Basophils	TNFRSF10C	3.832	0.000568318	0.0310727
Basophils	SLC4A1	9.13863	0.000607843	0.0329657
Basophils	ZDHHC19	9.69651	0.000626812	0.0337225
Basophils	H2AC6	2.50357	0.000707631	0.0377684
Basophils	FPR1	2.20728	0.000729036	0.0386045
Basophils	AC084871.2	4.70504	0.000745228	0.0391536
Basophils	UBALD2	1.68391	0.000771495	0.0396054
Basophils	BOD1L1	2.10168	0.000766393	0.0396054
Basophils	TNFAIP3	2.70539	0.000765292	0.0396054
Basophils	DOK3	3.39872	0.000803485	0.0409351
Basophils	HLA-A	4.44805	0.000812797	0.0410982
Basophils	KCNQ1OT1	7.93731	0.000827387	0.0415237
Basophils	AL118516.1	2.71825	0.000917928	0.0457264
Basophils	SECTM1	2.06979	0.000958582	0.0474005
Basophils	CHI3L1	4.63143	0.000995457	0.0488646
Basophils	GBP5	4.07451	0.0010315	0.0491976
Basophils	SPOCK2	6.23444	0.00102048	0.0491976
Basophils	MIR616	9.07387	0.00102526	0.0491976
Basophils	SLFN5	9.34531	0.00103066	0.0491976
Basophils	ICAM3	1.76105	0.0010434	0.0494145
Basophils	CSF2RB	-2.27589	0.0010581	0.0497603
Classical monocytes	H1-2	2.50677	2.41655e-11	1.37284e-07
Classical monocytes	GP9	4.07903	1.43423e-11	1.37284e-07
Classical monocytes	MIR3190	2.92488	7.25919e-11	2.7493e-07
Classical monocytes	HBA1	3.91939	1.03988e-10	2.95378e-07
Classical monocytes	ALAS2	4.86117	1.99547e-10	4.53451e-07
Classical monocytes	HBA2	4.03589	6.16995e-10	1.16838e-06
Classical monocytes	ITGA2B	3.87648	1.23234e-09	2.00027e-06
Classical monocytes	APOLD1	2.53294	7.66821e-09	1.08908e-05
Classical monocytes	MYL9	3.7396	4.48349e-08	5.66016e-05
Classical monocytes	AZIN1-AS1	2.90946	1.06293e-07	0.00012077
Classical monocytes	H1-3	4.16851	1.69328e-07	0.0001749
Classical monocytes	TUBA4A	1.0267	2.10632e-07	0.000180628
Classical monocytes	TMEM40	4.50162	2.18981e-07	0.000180628
Classical monocytes	CMTM5	4.62989	2.22566e-07	0.000180628
Classical monocytes	TREML1	3.83156	2.99158e-07	0.000212439
Classical monocytes	AC006441.1	6.50152	2.98237e-07	0.000212439
Classical monocytes	HBM	3.89729	3.2366e-07	0.000216319
Classical monocytes	NEAT1	1.3868	5.88305e-07	0.000371351
Classical monocytes	AP000769.1	2.78374	7.37833e-07	0.000441224
Classical monocytes	AL137060.3	2.55956	1.13159e-06	0.000584417
Classical monocytes	H3C1	4.90259	1.10303e-06	0.000584417
Classical monocytes	H1-5	7.65146	1.08694e-06	0.000584417
Classical monocytes	ADGRG3	4.50288	1.472e-06	0.000727168
Classical monocytes	DDX6	1.84285	1.61769e-06	0.000743095
Classical monocytes	GFI1B	3.79057	1.70045e-06	0.000743095
Classical monocytes	TRGC2	6.41368	1.69244e-06	0.000743095
Classical monocytes	PLIN5	2.8824	1.90501e-06	0.000801658
Classical monocytes	DDIT4	1.47227	2.2877e-06	0.000928315
Classical monocytes	PPP1R15A	1.09331	2.67614e-06	0.00102331
Classical monocytes	CSF1	2.76139	2.70193e-06	0.00102331
Classical monocytes	MMP9	3.14125	2.88612e-06	0.00105781
Classical monocytes	ANXA3	3.81564	3.0704e-06	0.00109018
Classical monocytes	HIVEP2	1.66299	3.35416e-06	0.00112088
Classical monocytes	ITGB3	5.69899	3.33159e-06	0.00112088
Classical monocytes	ADORA2A-AS1	5.06742	3.89117e-06	0.00126318
Classical monocytes	HBB	3.35516	4.70996e-06	0.00148652
Classical monocytes	HIP1	1.15273	4.88913e-06	0.00150136
Classical monocytes	RGL4	2.77282	5.23601e-06	0.00154555
Classical monocytes	PHOSPHO1	3.11022	5.57693e-06	0.00154555
Classical monocytes	CAVIN2	3.96847	5.57714e-06	0.00154555
Classical monocytes	TUBB1	4.78307	5.41013e-06	0.00154555
Classical monocytes	NCF1	1.26917	5.86456e-06	0.0015865
Classical monocytes	SUMO2P19	5.98316	8.62132e-06	0.00227803
Classical monocytes	CD4	-1.1058	8.83294e-06	0.00228091
Classical monocytes	CEACAM1	6.05468	9.66799e-06	0.00244106
Classical monocytes	AL121603.2	1.90703	1.04872e-05	0.00259035
Classical monocytes	S100P	2.06085	1.22809e-05	0.002907
Classical monocytes	HBQ1	5.82402	1.21726e-05	0.002907
Classical monocytes	XPNPEP2	2.66978	1.38199e-05	0.00320452
Classical monocytes	IL1R2	4.24954	1.46761e-05	0.003335
Classical monocytes	FCGR3B	4.28511	1.56873e-05	0.00349489
Classical monocytes	AL731557.1	5.73266	1.66186e-05	0.00363116
Classical monocytes	H4-16	4.5246	1.96397e-05	0.0042103
Classical monocytes	DDIT3	1.44638	2.13386e-05	0.00444752
Classical monocytes	AC004596.1	2.35245	2.15291e-05	0.00444752
Classical monocytes	LINC00528	1.66285	2.3313e-05	0.00448952
Classical monocytes	AC027601.6	2.06836	2.30316e-05	0.00448952
Classical monocytes	AC008764.7	2.19588	2.24405e-05	0.00448952
Classical monocytes	CXCR1	3.94251	2.27952e-05	0.00448952
Classical monocytes	TFF3	6.36871	2.4283e-05	0.0045984
Classical monocytes	PPBP	3.26304	3.04102e-05	0.00566427
Classical monocytes	AC055811.3	5.49515	3.17795e-05	0.00582384
Classical monocytes	CYP4F3	3.53984	3.67347e-05	0.00657555
Classical monocytes	AHSP	5.85943	3.70388e-05	0.00657555
Classical monocytes	COL18A1	2.12999	3.88687e-05	0.00659634
Classical monocytes	AC092428.1	2.44547	3.88976e-05	0.00659634
Classical monocytes	AC008897.2	3.16137	3.8604e-05	0.00659634
Classical monocytes	C17orf49	2.96664	4.19658e-05	0.00701199
Classical monocytes	AC008764.10	2.30981	4.38782e-05	0.00722527
Classical monocytes	BEX3	2.04776	4.53182e-05	0.0073558
Classical monocytes	MT-RNR1	1.76653	4.8585e-05	0.00777497
Classical monocytes	BBC3	1.01477	5.41568e-05	0.00854625
Classical monocytes	AL512791.2	4.0589	5.55652e-05	0.00864839
Classical monocytes	CHRNE	2.00097	5.76891e-05	0.00885762
Classical monocytes	AP001160.1	1.99872	6.41788e-05	0.00972266
Classical monocytes	PLIN4	5.50683	6.64667e-05	0.00993678
Classical monocytes	MYLIP	1.85912	6.73847e-05	0.00994318
Classical monocytes	SQSTM1	1.73214	6.85324e-05	0.00997533
Classical monocytes	HBD	4.05498	6.93585e-05	0.00997533
Classical monocytes	AC004687.1	1.26516	7.28285e-05	0.0100255
Classical monocytes	SOX4	1.80098	7.32369e-05	0.0100255
Classical monocytes	LINC02574	1.92839	7.19446e-05	0.0100255
Classical monocytes	H1-4	3.43531	7.14991e-05	0.0100255
Classical monocytes	ATP2A3	1.30438	7.64108e-05	0.0103355
Classical monocytes	AC110285.5	3.09872	7.79133e-05	0.0103436
Classical monocytes	LCN2	3.16998	7.82917e-05	0.0103436
Classical monocytes	MT1G	3.39405	8.05561e-05	0.0104009
Classical monocytes	SPOCK2	3.55807	7.97238e-05	0.0104009
Classical monocytes	PDZK1IP1	3.4188	8.19937e-05	0.0104676
Classical monocytes	ALOX5AP	1.49514	8.75839e-05	0.011057
Classical monocytes	SLA2	3.29726	8.99713e-05	0.0112336
Classical monocytes	NCF1B	1.14676	9.28628e-05	0.0113452
Classical monocytes	INTS6	1.38165	9.28516e-05	0.0113452
Classical monocytes	MIR4665	4.52036	9.69898e-05	0.0117234
Classical monocytes	DMTN	3.47817	0.00010064	0.0120365
Classical monocytes	SYTL1	1.09698	0.000104868	0.0124116
Classical monocytes	MIAT	3.54505	0.000109545	0.0128314
Classical monocytes	CYBA	0.794266	0.000115592	0.0134015
Classical monocytes	AC005776.1	1.924	0.000118094	0.0134178
Classical monocytes	PF4V1	3.12553	0.000117916	0.0134178
Classical monocytes	CHI3L1	4.66842	0.000130556	0.0146869
Classical monocytes	IL18RAP	4.74212	0.000140852	0.0156898
Classical monocytes	AC012370.2	3.25524	0.000142809	0.0157534
Classical monocytes	SPTAN1	1.16888	0.00014957	0.0157565
Classical monocytes	AD000864.1	1.39097	0.000148293	0.0157565
Classical monocytes	ZNF574	1.86436	0.000149772	0.0157565
Classical monocytes	MIR3945HG	1.88641	0.000146215	0.0157565
Classical monocytes	SLC4A1	3.94582	0.000147174	0.0157565
Classical monocytes	CD48	-0.89246	0.000163561	0.0169679
Classical monocytes	PF4	3.17193	0.000164273	0.0169679
Classical monocytes	AL158211.3	2.3077	0.00016982	0.0172276
Classical monocytes	PGLYRP1	3.38261	0.000168862	0.0172276
Classical monocytes	MT-RNR2	1.24483	0.000175167	0.0172344
Classical monocytes	CITED4	1.26947	0.000173937	0.0172344
Classical monocytes	NFKBIZ	1.35196	0.000177471	0.0172344
Classical monocytes	SNORD3A	1.56739	0.000171676	0.0172344
Classical monocytes	AC027290.3	1.73836	0.00017733	0.0172344
Classical monocytes	ISG20	1.45067	0.000185942	0.0177536
Classical monocytes	AC073352.2	4.67678	0.000185074	0.0177536
Classical monocytes	CXCL8	2.36736	0.000188223	0.0178216
Classical monocytes	MS4A7	-0.650373	0.00019783	0.0180437
Classical monocytes	MYO1G	0.731976	0.000194859	0.0180437
Classical monocytes	AL627171.3	1.41616	0.000196412	0.0180437
Classical monocytes	AC007950.2	1.81538	0.000192984	0.0180437
Classical monocytes	CPNE5	2.60639	0.000200097	0.0180437
Classical monocytes	H2AC12	3.45112	0.000198743	0.0180437
Classical monocytes	AC104109.4	2.139	0.000203596	0.0182146
Classical monocytes	PTCRA	2.96188	0.000208175	0.0183356
Classical monocytes	AC099489.1	3.56582	0.000207067	0.0183356
Classical monocytes	CLC	5.44981	0.000211598	0.0184937
Classical monocytes	AC111182.1	3.04637	0.000224327	0.0194565
Classical monocytes	H2BC15	1.62564	0.00023228	0.0199937
Classical monocytes	CD300LB	-0.613764	0.000235715	0.0201368
Classical monocytes	SLC7A5P1	2.66412	0.00026254	0.022261
Classical monocytes	AL353644.3	4.156	0.000268246	0.0225763
Classical monocytes	CSF1R	-0.866276	0.000276844	0.0231287
Classical monocytes	ZEB1	4.35407	0.000280778	0.0232861
Classical monocytes	GNG11	3.43049	0.000284203	0.0233994
Classical monocytes	SNORD104	1.86723	0.000294097	0.0240398
Classical monocytes	GADD45B	0.765548	0.000300115	0.0243565
Classical monocytes	AL021155.5	1.74806	0.00030376	0.0244775
Classical monocytes	CCDC88B	0.949366	0.000309122	0.0245612
Classical monocytes	SPARC	2.0466	0.000308236	0.0245612
Classical monocytes	KRT1	4.95286	0.000314238	0.0247943
Classical monocytes	KCNJ15	2.1743	0.000316697	0.0248159
Classical monocytes	GRAP2	4.75155	0.000357292	0.0276945
Classical monocytes	CDIP1	5.43948	0.000358307	0.0276945
Classical monocytes	FAM71A	2.55819	0.000363499	0.0279059
Classical monocytes	PDLIM7	0.990982	0.000366306	0.0279327
Classical monocytes	FOXP1	0.71235	0.000374174	0.0283424
Classical monocytes	MMP25	2.44883	0.000380714	0.0286468
Classical monocytes	CHD7	1.97235	0.000389703	0.0291303
Classical monocytes	HDAC5	0.884604	0.000401699	0.0292467
Classical monocytes	TMEM41A	0.927394	0.000427497	0.0292467
Classical monocytes	ARID4B	1.02037	0.000415157	0.0292467
Classical monocytes	KLHL24	1.03068	0.000404688	0.0292467
Classical monocytes	PANX2	1.28564	0.000429347	0.0292467
Classical monocytes	VAMP1	1.31843	0.000419616	0.0292467
Classical monocytes	IFITM2	1.32964	0.00039869	0.0292467
Classical monocytes	CDKN2A	1.69702	0.000414921	0.0292467
Classical monocytes	AC010654.1	1.85857	0.000425244	0.0292467
Classical monocytes	AL162458.1	1.93	0.000429871	0.0292467
Classical monocytes	LINC01220	2.11592	0.000426733	0.0292467
Classical monocytes	DHCR24	2.54338	0.000408345	0.0292467
Classical monocytes	AC009090.6	2.6991	0.000429534	0.0292467
Classical monocytes	AC025171.3	2.70271	0.000414213	0.0292467
Classical monocytes	NLRP6	2.98796	0.000415934	0.0292467
Classical monocytes	LINC00677	1.81648	0.000447042	0.0302339
Classical monocytes	LINC00173	1.21612	0.000451303	0.0303407
Classical monocytes	C12orf75	3.17846	0.000453962	0.0303407
Classical monocytes	EPN2	2.72453	0.000462745	0.0307468
Classical monocytes	SLC25A37	1.1483	0.000471032	0.0310829
Classical monocytes	MINK1	1.18943	0.000473274	0.0310829
Classical monocytes	C18orf65	3.23105	0.000489109	0.0319382
Classical monocytes	CD47	-0.971437	0.000542716	0.0343128
Classical monocytes	CMTM6	-0.768311	0.000535038	0.0343128
Classical monocytes	TRABD	0.754438	0.000545121	0.0343128
Classical monocytes	RBM38	0.877845	0.000533667	0.0343128
Classical monocytes	H1-10	0.925157	0.000554805	0.0343128
Classical monocytes	FAM53C	1.01201	0.000548099	0.0343128
Classical monocytes	LINC01089	1.14405	0.000552597	0.0343128
Classical monocytes	AC005037.2	2.1469	0.000550148	0.0343128
Classical monocytes	KRT18P5	2.46179	0.000555673	0.0343128
Classical monocytes	CTH	4.95875	0.000537245	0.0343128
Classical monocytes	AP000331.1	1.87743	0.000560571	0.0344281
Classical monocytes	AC104564.5	1.81097	0.000582325	0.0355719
Classical monocytes	UBR4	1.26315	0.000601373	0.0361524
Classical monocytes	AL928654.4	2.47724	0.000596369	0.0361524
Classical monocytes	GATA1	4.5136	0.000600888	0.0361524
Classical monocytes	MAGIX	2.30673	0.00060533	0.0361987
Classical monocytes	SYMPK	0.837478	0.000633351	0.0374032
Classical monocytes	TSPYL2	2.55518	0.000635347	0.0374032
Classical monocytes	ALPL	3.69191	0.000628993	0.0374032
Classical monocytes	SERINC1	-0.959152	0.000652497	0.0380732
Classical monocytes	NSUN5P1	1.51613	0.000659897	0.0380732
Classical monocytes	TIPARP	1.64914	0.000663483	0.0380732
Classical monocytes	MIR3158-2	2.47785	0.000661847	0.0380732
Classical monocytes	AC016586.1	3.20702	0.000660991	0.0380732
Classical monocytes	MALAT1	0.954235	0.000678724	0.0386526
Classical monocytes	AL133245.1	1.86051	0.000683785	0.0386526
Classical monocytes	PRSS33	5.90159	0.000683006	0.0386526
Classical monocytes	NCSTN	-0.944352	0.000711793	0.0394007
Classical monocytes	SFXN5	0.888438	0.000707787	0.0394007
Classical monocytes	ZBTB48	0.946376	0.000713503	0.0394007
Classical monocytes	CTDSPL	1.36514	0.000702828	0.0394007
Classical monocytes	KIAA1324	3.79007	0.000714359	0.0394007
Classical monocytes	CST7	2.95079	0.000744833	0.0406865
Classical monocytes	NFE4	4.87519	0.000743141	0.0406865
Classical monocytes	LINC-PINT	1.55547	0.000770941	0.0419112
Classical monocytes	ZBTB8A	5.40453	0.000777208	0.0420506
Classical monocytes	TRDC	7.23973	0.000793828	0.0427463
Classical monocytes	RNF145	1.20005	0.000805483	0.0431693
Classical monocytes	AC022217.1	1.22269	0.000817566	0.0433579
Classical monocytes	ATAD3B	1.23234	0.000820449	0.0433579
Classical monocytes	AC006033.1	2.40151	0.000820265	0.0433579
Classical monocytes	TNFAIP3	1.47969	0.000827596	0.0435331
Classical monocytes	MAFF	1.189	0.000843902	0.0441862
Classical monocytes	H2AC20	1.16597	0.000856517	0.044641
Classical monocytes	RPL41	-0.902822	0.000870761	0.0449708
Classical monocytes	CA4	4.12945	0.000867026	0.0449708
Classical monocytes	DDX39A	0.796945	0.00090071	0.0460071
Classical monocytes	IRF7	2.46533	0.000900588	0.0460071
Classical monocytes	LGALSL	4.77261	0.000902973	0.0460071
Classical monocytes	HIVEP1	1.13358	0.000925493	0.046944
Classical monocytes	PTAFR	-0.537437	0.00093308	0.0470916
Classical monocytes	ANO9	5.3865	0.000936693	0.0470916
Classical monocytes	ADGRE1	-1.03255	0.000993261	0.0482406
Classical monocytes	ARID1B	0.81232	0.000972039	0.0482406
Classical monocytes	STX3	0.948653	0.000982795	0.0482406
Classical monocytes	PDE1B	1.07606	0.000973446	0.0482406
Classical monocytes	AC002073.1	1.63835	0.000993276	0.0482406
Classical monocytes	ZBTB10	1.75429	0.000963812	0.0482406
Classical monocytes	PPIAP72	1.98648	0.000983295	0.0482406
Classical monocytes	SLC38A1	3.18568	0.000993513	0.0482406
Classical monocytes	Z84485.1	1.89375	0.00101697	0.0491408
Classical monocytes	AL450992.2	3.43276	0.0010207	0.0491408
Classical monocytes	AC090559.2	2.90938	0.00102982	0.0493706
Myeloid DC	ROPN1L	21.9859	1.05296e-15	1.10434e-11
Myeloid DC	RHOH	7.42683	7.96795e-11	4.17839e-07
Myeloid DC	MCTP2	8.51436	1.82434e-09	6.3779e-06
Myeloid DC	ETS1	8.59847	3.70115e-09	9.70441e-06
Myeloid DC	PGPEP1	2.95892	2.35177e-08	4.93308e-05
Myeloid DC	AC004596.1	7.99844	8.18696e-08	0.000141135
Myeloid DC	TCF7L2	8.6826	9.41974e-08	0.000141135
Myeloid DC	CXCL8	3.12752	1.11466e-07	0.000146133
Myeloid DC	LTF	4.38668	1.79731e-07	0.000209447
Myeloid DC	FCGR2B	-3.25725	8.69407e-07	0.000733068
Myeloid DC	MTSS1	4.83552	7.96503e-07	0.000733068
Myeloid DC	CSNK1G1	5.05607	7.55219e-07	0.000733068
Myeloid DC	ARAP3	6.694	9.08647e-07	0.000733068
Myeloid DC	ADGRG3	6.81029	1.56205e-06	0.0011702
Myeloid DC	AATK	7.00603	2.03017e-06	0.00141949
Myeloid DC	SYCE1L	5.05021	2.73719e-06	0.00176433
Myeloid DC	MMP8	8.07297	2.85981e-06	0.00176433
Myeloid DC	CASTOR3	8.27039	3.30774e-06	0.00187164
Myeloid DC	MYL4	8.29399	3.39066e-06	0.00187164
Myeloid DC	SERPINB10	8.58884	3.69268e-06	0.00193644
Myeloid DC	MIAT	7.51528	3.96584e-06	0.00198065
Myeloid DC	LUCAT1	5.47062	4.48153e-06	0.00213647
Myeloid DC	SKAP1	8.00319	5.01695e-06	0.00228773
Myeloid DC	LRG1	3.72746	5.95835e-06	0.0026038
Myeloid DC	LSM14B	4.13438	7.43382e-06	0.00299869
Myeloid DC	CD24	9.89642	7.22898e-06	0.00299869
Myeloid DC	DEFA3	4.39204	8.01501e-06	0.00311338
Myeloid DC	HSPA5	2.41678	1.07445e-05	0.00391374
Myeloid DC	GNLY	2.69122	1.08218e-05	0.00391374
Myeloid DC	GZMA	8.00379	1.15342e-05	0.0039439
Myeloid DC	CSF1	8.45344	1.16572e-05	0.0039439
Myeloid DC	CENPN	4.72692	1.82097e-05	0.00561715
Myeloid DC	IKZF3	4.78658	1.81067e-05	0.00561715
Myeloid DC	RPS2P44	7.98787	1.79878e-05	0.00561715
Myeloid DC	NEK8	5.72886	1.88259e-05	0.00564132
Myeloid DC	AL118558.3	6.68157	3.00299e-05	0.00874871
Myeloid DC	AL133453.1	6.86815	3.29082e-05	0.00917386
Myeloid DC	SEMA4C	7.76322	3.32386e-05	0.00917386
Myeloid DC	GLT1D1	5.64318	3.64135e-05	0.00979243
Myeloid DC	CAMP	2.51411	3.90987e-05	0.0102517
Myeloid DC	TNRC6C	5.3929	4.6628e-05	0.0119277
Myeloid DC	RPS15A	1.41133	5.72073e-05	0.0142855
Myeloid DC	SMIM1	7.03572	5.98367e-05	0.0144964
Myeloid DC	TPST1	7.49681	6.08162e-05	0.0144964
Myeloid DC	FCGR3A	3.73406	6.27154e-05	0.0145302
Myeloid DC	IGHM	6.24701	6.37291e-05	0.0145302
Myeloid DC	PTK2B	2.55	6.76228e-05	0.01509
Myeloid DC	MME	7.59232	6.99992e-05	0.0152948
Myeloid DC	AC244090.1	-3.57958	8.23262e-05	0.016774
Myeloid DC	EP300	1.712	8.47659e-05	0.016774
Myeloid DC	OTUD4	4.27274	8.33427e-05	0.016774
Myeloid DC	LAPTM4B	5.82667	8.39509e-05	0.016774
Myeloid DC	ATE1	6.98295	7.95184e-05	0.016774
Myeloid DC	KDM3B	1.89881	9.77232e-05	0.0189691
Myeloid DC	ATAD2	4.97006	0.000103588	0.0189691
Myeloid DC	ZNF354A	5.44259	0.000104902	0.0189691
Myeloid DC	CD3G	7.35269	0.000104441	0.0189691
Myeloid DC	H3C1	8.01625	0.000104254	0.0189691
Myeloid DC	RHOBTB2	4.4204	0.000107177	0.0190521
Myeloid DC	NECAP1	2.69322	0.000121585	0.0212202
Myeloid DC	ALAS2	3.81185	0.00012342	0.0212202
Myeloid DC	LAMB2	-4.81746	0.000128292	0.021702
Myeloid DC	ZDHHC17	4.45622	0.000131136	0.021831
Myeloid DC	PRPF4B	2.24636	0.00013477	0.0220855
Myeloid DC	MYLPF	3.59938	0.000139169	0.0224554
Myeloid DC	H2AC4	5.23736	0.000185537	0.0294836
Myeloid DC	KCNK7	3.78639	0.000190691	0.0298503
Myeloid DC	EID3	6.64356	0.000197762	0.0305019
Myeloid DC	AL358781.2	-5.89509	0.000208978	0.0317647
Myeloid DC	CDCA5	7.49107	0.000221352	0.0331649
Myeloid DC	SMIM25	2.73382	0.000255385	0.0367138
Myeloid DC	MLC1	5.18497	0.000251698	0.0367138
Myeloid DC	SLC18A2	5.32972	0.000255541	0.0367138
Myeloid DC	G0S2	2.31145	0.00026243	0.0368275
Myeloid DC	HIP1R	7.62905	0.000263354	0.0368275
Myeloid DC	AC011472.2	3.85545	0.000272314	0.0375793
Myeloid DC	RUFY1	-2.55213	0.000278631	0.0379518
Myeloid DC	ITGA2B	6.01122	0.00030023	0.0398584
Myeloid DC	ACSS3	7.29436	0.00029662	0.0398584
Myeloid DC	AC137932.2	7.50565	0.000307869	0.0403617
Myeloid DC	ZBTB16	7.0785	0.000333538	0.043187
Myeloid DC	SMC4	3.0204	0.000358607	0.0453141
Myeloid DC	ZAP70	4.2853	0.000354622	0.0453141
Myeloid DC	CXCR1	6.21583	0.000367198	0.0458473
Myeloid DC	KIF17	-3.30711	0.000403163	0.0490695
Myeloid DC	C1orf56	-1.68081	0.000414882	0.0490695
Myeloid DC	TNFSF13B	-1.14916	0.000420061	0.0490695
Myeloid DC	TSPAN14	1.73312	0.000418664	0.0490695
Myeloid DC	P2RX5	2.78117	0.000399991	0.0490695
Myeloid DC	BPI	4.51494	0.000421077	0.0490695
Plasmacytoid DC	CYB5R4	25.6095	2.57391e-19	1.19713e-15
Plasmacytoid DC	TAFA2	25.4268	2.569e-18	3.9828e-15
Plasmacytoid DC	ZNF598	26.0135	1.78209e-18	3.9828e-15
Plasmacytoid DC	LYPLA1	24.8444	3.5966e-18	4.18194e-15
Plasmacytoid DC	AP5B1	24.8869	6.33082e-18	5.88893e-15
Plasmacytoid DC	SKIL	24.1336	1.08258e-16	7.83245e-14
Plasmacytoid DC	CSGALNACT2	25.7209	1.17882e-16	7.83245e-14
Plasmacytoid DC	PDLIM1	25.2669	2.02371e-16	1.17653e-13
Plasmacytoid DC	NR3C1	23.7803	2.30117e-16	1.18919e-13
Plasmacytoid DC	RAB35	25.3125	3.21962e-16	1.49745e-13
Plasmacytoid DC	SRF	25.1227	5.79338e-16	2.44955e-13
Plasmacytoid DC	FCGR2A	24.8776	1.03026e-15	3.9931e-13
Plasmacytoid DC	PANX2	25.1904	1.21288e-15	4.33931e-13
Plasmacytoid DC	MTM1	24.3405	3.45355e-15	1.0039e-12
Plasmacytoid DC	PTAFR	24.4059	3.35104e-15	1.0039e-12
Plasmacytoid DC	RNF135	24.5259	3.31512e-15	1.0039e-12
Plasmacytoid DC	AC018926.2	24.4175	3.67063e-15	1.00424e-12
Plasmacytoid DC	RAD21	24.2623	4.40204e-15	1.03228e-12
Plasmacytoid DC	TMEM131	24.4049	4.43894e-15	1.03228e-12
Plasmacytoid DC	AP001160.1	24.4271	4.33529e-15	1.03228e-12
Plasmacytoid DC	DYSF	24.5049	7.28264e-15	1.61293e-12
Plasmacytoid DC	FGFBP2	24.2818	7.6895e-15	1.62563e-12
Plasmacytoid DC	DGAT2	24.4019	8.14887e-15	1.64784e-12
Plasmacytoid DC	ANKRD13A	24.3677	8.6148e-15	1.66948e-12
Plasmacytoid DC	ZEB1	24.0816	9.47606e-15	1.76293e-12
Plasmacytoid DC	PAN2	23.7371	1.17477e-14	2.08176e-12
Plasmacytoid DC	CYREN	24.6838	1.2085e-14	2.08176e-12
Plasmacytoid DC	MAP2K5	23.7636	3.18894e-14	5.1144e-12
Plasmacytoid DC	FHL3	25.2943	3.08467e-14	5.1144e-12
Plasmacytoid DC	SWAP70	23.8382	3.73071e-14	5.78384e-12
Plasmacytoid DC	TRIB1	23.8608	4.28756e-14	6.43273e-12
Plasmacytoid DC	COASY	24.8423	6.50974e-14	9.4615e-12
Plasmacytoid DC	TMEM140	23.469	7.34729e-14	1.03552e-11
Plasmacytoid DC	SNRK	24.715	1.23033e-13	1.68301e-11
Plasmacytoid DC	SMAD7	24.5888	1.6561e-13	2.20072e-11
Plasmacytoid DC	STMN3	24.648	2.18174e-13	2.81868e-11
Plasmacytoid DC	MBNL1	24.749	2.75334e-13	3.46103e-11
Plasmacytoid DC	NOL11	24.3332	3.12856e-13	3.82919e-11
Plasmacytoid DC	XAF1	24.4078	3.38979e-13	4.04254e-11
Plasmacytoid DC	DIP2A	24.3787	3.7648e-13	4.34496e-11
Plasmacytoid DC	TRMT6	24.5885	3.83022e-13	4.34496e-11
Plasmacytoid DC	CBL	24.4902	4.04205e-13	4.47609e-11
Plasmacytoid DC	IL1R2	24.3248	4.64011e-13	5.01888e-11
Plasmacytoid DC	SVIL	24.2356	6.02476e-13	6.36845e-11
Plasmacytoid DC	PCNP	22.6952	6.81974e-13	6.69326e-11
Plasmacytoid DC	NR1D2	23.481	6.59992e-13	6.69326e-11
Plasmacytoid DC	MAP3K6	24.323	6.90769e-13	6.69326e-11
Plasmacytoid DC	QPCT	24.334	6.71146e-13	6.69326e-11
Plasmacytoid DC	GASK1B	24.1273	7.16669e-13	6.8025e-11
Plasmacytoid DC	ZNF44	22.6818	1.21096e-12	1.12644e-10
Plasmacytoid DC	RPS2P32	23.9773	1.23952e-12	1.13039e-10
Plasmacytoid DC	LINC00173	23.7272	1.34375e-12	1.20188e-10
Plasmacytoid DC	MRPL22	23.9278	1.5088e-12	1.29953e-10
Plasmacytoid DC	ARL14EP	24.0121	1.50114e-12	1.29953e-10
Plasmacytoid DC	LRRC8A	23.8486	1.60162e-12	1.35438e-10
Plasmacytoid DC	TMED5	23.7975	1.85989e-12	1.5447e-10
Plasmacytoid DC	LATS1	23.762	2.17957e-12	1.77845e-10
Plasmacytoid DC	BTN3A1	23.9114	2.2267e-12	1.78558e-10
Plasmacytoid DC	MEPCE	23.9479	2.47562e-12	1.95155e-10
Plasmacytoid DC	MTHFD2	22.672	2.65946e-12	2.06153e-10
Plasmacytoid DC	ANXA4	23.6587	3.74245e-12	2.85346e-10
Plasmacytoid DC	PNKP	24.0719	3.86176e-12	2.89694e-10
Plasmacytoid DC	NFYB	23.6171	4.20375e-12	3.10343e-10
Plasmacytoid DC	ANKRD44-IT1	23.6869	5.08037e-12	3.692e-10
Plasmacytoid DC	COL9A2	23.6165	5.32654e-12	3.81135e-10
Plasmacytoid DC	AL353763.2	23.3536	6.37229e-12	4.49054e-10
Plasmacytoid DC	USP16	23.1788	6.59803e-12	4.58022e-10
Plasmacytoid DC	MRPS27	23.3473	7.03069e-12	4.73909e-10
Plasmacytoid DC	UBL3	23.667	6.9842e-12	4.73909e-10
Plasmacytoid DC	CDC42EP3	23.3871	7.62628e-12	4.99575e-10
Plasmacytoid DC	IKBIP	23.4755	7.55591e-12	4.99575e-10
Plasmacytoid DC	ZNF91	23.3365	9.01517e-12	5.82355e-10
Plasmacytoid DC	LHPP	23.523	1.09202e-11	6.95748e-10
Plasmacytoid DC	TST	23.3817	1.28576e-11	8.08117e-10
Plasmacytoid DC	BCL2L13	23.2974	1.56211e-11	9.68716e-10
Plasmacytoid DC	APPL2	23.3176	1.64607e-11	1.00429e-09
Plasmacytoid DC	FAHD1	23.4651	1.66267e-11	1.00429e-09
Plasmacytoid DC	BCL2L1	23.4333	1.72311e-11	1.02746e-09
Plasmacytoid DC	HDHD5	23.0631	1.77649e-11	1.04588e-09
Plasmacytoid DC	RBPJ	23.3578	1.84642e-11	1.07347e-09
Plasmacytoid DC	THAP9-AS1	22.8398	2.19495e-11	1.26034e-09
Plasmacytoid DC	PSMD12	23.2354	2.26113e-11	1.2825e-09
Plasmacytoid DC	AGPAT3	23.1819	2.65948e-11	1.49027e-09
Plasmacytoid DC	ACTR5	23.1402	2.83005e-11	1.56697e-09
Plasmacytoid DC	TNFRSF10C	23.3772	3.012e-11	1.6481e-09
Plasmacytoid DC	DDX20	23.1821	3.23783e-11	1.75106e-09
Plasmacytoid DC	CCDC6	22.7372	3.85612e-11	2.06147e-09
Plasmacytoid DC	DLEU2	23.1873	4.2295e-11	2.23539e-09
Plasmacytoid DC	LANCL2	23.1507	4.53145e-11	2.36806e-09
Plasmacytoid DC	C2orf68	23.1144	5.44429e-11	2.81349e-09
Plasmacytoid DC	ELF1	22.561	5.86054e-11	2.99532e-09
Plasmacytoid DC	SMNDC1	23.1894	5.92661e-11	2.99616e-09
Plasmacytoid DC	IL1RN	22.5539	6.34906e-11	3.17521e-09
Plasmacytoid DC	TASOR	23.6012	7.17348e-11	3.54935e-09
Plasmacytoid DC	RETREG3	22.9913	7.86004e-11	3.84811e-09
Plasmacytoid DC	MRPS23	22.3817	8.04645e-11	3.89834e-09
Plasmacytoid DC	PROK2	23.0548	9.85921e-11	4.6791e-09
Plasmacytoid DC	NFE2	23.43	9.82114e-11	4.6791e-09
Plasmacytoid DC	CAMKK2	23.3544	1.1255e-10	5.28756e-09
Plasmacytoid DC	TM6SF1	23.1291	1.69886e-10	7.90141e-09
Plasmacytoid DC	MTOR	23.0733	1.87456e-10	8.63225e-09
Plasmacytoid DC	DNAJC15	22.667	1.92817e-10	8.79206e-09
Plasmacytoid DC	DVL2	22.9429	2.37122e-10	1.07073e-08
Plasmacytoid DC	ZNF395	22.6992	2.53674e-10	1.13446e-08
Plasmacytoid DC	NXPE3	22.2571	2.57997e-10	1.14281e-08
Plasmacytoid DC	ABHD11	22.6971	3.04524e-10	1.32475e-08
Plasmacytoid DC	TENT5A	22.7987	3.07619e-10	1.32475e-08
Plasmacytoid DC	RIC1	22.8019	3.05855e-10	1.32475e-08
Plasmacytoid DC	ARHGEF40	22.708	3.61579e-10	1.54285e-08
Plasmacytoid DC	HACD3	21.842	4.08313e-10	1.72015e-08
Plasmacytoid DC	GBA2	22.6365	4.10528e-10	1.72015e-08
Plasmacytoid DC	POLR3H	22.5294	4.96192e-10	2.06052e-08
Plasmacytoid DC	PMPCA	22.4789	5.42389e-10	2.21285e-08
Plasmacytoid DC	IP6K1	22.48	5.40979e-10	2.21285e-08
Plasmacytoid DC	SORBS3	22.3974	6.26133e-10	2.5323e-08
Plasmacytoid DC	AC104695.4	22.3735	6.52975e-10	2.59572e-08
Plasmacytoid DC	CCDC9	22.3751	6.51032e-10	2.59572e-08
Plasmacytoid DC	WDR60	22.3655	6.62126e-10	2.60979e-08
Plasmacytoid DC	PITRM1	22.1124	1.02985e-09	3.99152e-08
Plasmacytoid DC	PRELID3B	22.1139	1.0272e-09	3.99152e-08
Plasmacytoid DC	HYPK	22.1052	1.04286e-09	4.00854e-08
Plasmacytoid DC	UBE2V2	21.7028	1.06037e-09	4.04245e-08
Plasmacytoid DC	ASXL2	22.0895	1.07172e-09	4.05248e-08
Plasmacytoid DC	PTGS1	21.2681	1.14873e-09	4.30865e-08
Plasmacytoid DC	BLOC1S4	22.0284	1.18652e-09	4.4148e-08
Plasmacytoid DC	TAF5L	21.9741	1.30863e-09	4.83051e-08
Plasmacytoid DC	CNIH4	21.9233	1.42094e-09	5.20376e-08
Plasmacytoid DC	FCGR1A	21.7506	1.92148e-09	6.98186e-08
Plasmacytoid DC	ATP11B	21.6954	2.10622e-09	7.5938e-08
Plasmacytoid DC	HIVEP2	21.6551	2.2618e-09	8.09203e-08
Plasmacytoid DC	DENND6A	21.5832	2.53429e-09	8.99771e-08
Plasmacytoid DC	THOC5	21.5455	2.71206e-09	9.55591e-08
Plasmacytoid DC	ZNF639	21.2795	4.2698e-09	1.49315e-07
Plasmacytoid DC	SMAP1	21.1006	5.75917e-09	1.99895e-07
Plasmacytoid DC	BSDC1	21.0718	6.03607e-09	2.07954e-07
Plasmacytoid DC	CPPED1	11.5286	9.32275e-07	3.18824e-05
Plasmacytoid DC	FAM177A1	10.5961	1.25002e-06	4.2437e-05
Plasmacytoid DC	ZDHHC18	10.0358	3.56361e-06	0.000120104
Plasmacytoid DC	MPST	10.3842	3.90878e-06	0.00013079
Plasmacytoid DC	SCYL1	11.7067	4.68014e-06	0.000155481
Plasmacytoid DC	ZFAND5	11.0341	1.32227e-05	0.000436163
Plasmacytoid DC	HLA-DRB1	5.99023	1.58202e-05	0.000518167
Plasmacytoid DC	STAT5A	11.1206	2.40587e-05	0.000782497
Plasmacytoid DC	LBR	11.0776	2.53583e-05	0.000819039
Plasmacytoid DC	DNAJC21	10.8141	3.13728e-05	0.00100631
Plasmacytoid DC	VAMP3	10.2524	3.53747e-05	0.0011269
Plasmacytoid DC	SNX2	9.63069	4.74942e-05	0.00150269
Plasmacytoid DC	ADAM28	9.61827	5.04131e-05	0.00158427
Plasmacytoid DC	AC124016.2	10.9932	5.39599e-05	0.00168435
Plasmacytoid DC	AXL	10.5454	7.75956e-05	0.00240598
Plasmacytoid DC	SHFL	11.0778	8.08568e-05	0.0024905
Plasmacytoid DC	LTBR	11.0482	9.3473e-05	0.00286015
Plasmacytoid DC	WDR41	9.97401	0.000103924	0.00315914
Plasmacytoid DC	PMAIP1	10.723	0.000111269	0.00336048
Plasmacytoid DC	IRS2	10.9208	0.000118611	0.00355909
Plasmacytoid DC	RAP1A	9.69504	0.000125994	0.0037564
Plasmacytoid DC	RGCC	10.5697	0.000158199	0.00468653
Plasmacytoid DC	PPP1R15B	10.5328	0.000177412	0.00522243
Plasmacytoid DC	CD46	10.5499	0.000216861	0.00634353
Plasmacytoid DC	CD2	10.221	0.000267222	0.00776781
Plasmacytoid DC	HIRA	9.82687	0.000299034	0.00860476
Plasmacytoid DC	C1orf56	10.4417	0.000299714	0.00860476
Plasmacytoid DC	ADAM33	10.0747	0.000319179	0.00910736
Plasmacytoid DC	STK4	9.80415	0.000326447	0.00925796
Plasmacytoid DC	PRKX	9.75028	0.000344794	0.00971902
Plasmacytoid DC	PDLIM7	9.34688	0.000378878	0.0106154
Plasmacytoid DC	HMGCS1	9.76043	0.00043608	0.012145
Plasmacytoid DC	CIDECP1	9.50528	0.000478036	0.0132342
Plasmacytoid DC	PPIF	9.41609	0.000516589	0.0142169
Plasmacytoid DC	GABARAPL1	9.78166	0.000612851	0.0167669
Plasmacytoid DC	DDX55	9.66422	0.000670917	0.0182481
Plasmacytoid DC	ORAI2	7.3012	0.000692136	0.0187159
Plasmacytoid DC	SIGLEC1	8.99767	0.00072612	0.0195213
Plasmacytoid DC	CD22	9.53259	0.000920676	0.0244689
Plasmacytoid DC	DOCK10	9.57562	0.000918344	0.0244689
Plasmacytoid DC	COA3	8.69476	0.00114173	0.0301714
Plasmacytoid DC	TBL1XR1	9.2247	0.00119351	0.0313617
Plasmacytoid DC	RNF24	8.72868	0.00120223	0.0314132
Plasmacytoid DC	NTHL1	9.27191	0.00121468	0.0315613
Plasmacytoid DC	CAMK2G	7.84924	0.00125377	0.032396
Plasmacytoid DC	REEP3	9.83896	0.00131656	0.0338304
Plasmacytoid DC	CD151	9.22018	0.00151986	0.0388399
Plasmacytoid DC	TRIO	9.04689	0.00166913	0.0424216
Plasmacytoid DC	TAGAP	9.60783	0.00178133	0.045027
Plasmacytoid DC	LINC00667	-9.70155	0.00183769	0.0462004
Plasmacytoid DC	ADD3	9.22039	0.00191253	0.0478236
Plasmacytoid DC	NQO2	8.47817	0.00192893	0.0479757
Plasmacytoid DC	CDK13	9.21176	0.00197865	0.0489504
Neutrophils	MYL9	7.16146	4.74368e-18	4.20622e-14
Neutrophils	S100A10	3.83535	5.77123e-11	2.55867e-07
Neutrophils	PPBP	4.52542	3.71364e-10	6.58577e-07
Neutrophils	SPHK1	6.15689	3.47593e-10	6.58577e-07
Neutrophils	ANXA2	6.25963	2.56032e-10	6.58577e-07
Neutrophils	SIGLEC10	-2.50035	1.01183e-09	1.49531e-06
Neutrophils	NRGN	4.23153	2.98711e-09	3.78381e-06
Neutrophils	GADD45GIP1	6.28216	4.43293e-09	4.91335e-06
Neutrophils	ID1	9.06742	6.50124e-09	6.40516e-06
Neutrophils	GSTP1	4.11219	9.47061e-09	8.39759e-06
Neutrophils	RETN	5.31775	1.62399e-08	1.30908e-05
Neutrophils	NPRL3	8.63396	2.64522e-08	1.9546e-05
Neutrophils	ITGA2B	5.17209	3.37358e-08	2.30104e-05
Neutrophils	LGALS1	2.81615	3.9385e-08	2.49448e-05
Neutrophils	PRXL2C	8.18297	5.07783e-08	3.00168e-05
Neutrophils	MGLL	8.46273	9.1641e-08	5.07863e-05
Neutrophils	AC106886.5	7.73904	1.30918e-07	6.82851e-05
Neutrophils	PDE4B	-1.65641	1.45275e-07	7.15641e-05
Neutrophils	HSPB1	7.29537	1.96728e-07	9.181e-05
Neutrophils	HBB	2.20082	2.57312e-07	0.000114079
Neutrophils	PRDX2	7.99741	2.78243e-07	0.000117485
Neutrophils	H1-10	3.06494	3.95203e-07	0.000159285
Neutrophils	RPL12	2.8812	4.23544e-07	0.000163285
Neutrophils	PDZK1IP1	6.81489	5.63235e-07	0.000208092
Neutrophils	MYDGF	5.32705	5.93261e-07	0.000210418
Neutrophils	GP9	3.83501	7.50821e-07	0.000256059
Neutrophils	RPLP2	2.62116	8.30115e-07	0.000272616
Neutrophils	HLA-DPB1	10.6265	1.07459e-06	0.000340299
Neutrophils	RPSA	3.28949	1.15041e-06	0.000351747
Neutrophils	GPX1	2.27737	1.27218e-06	0.000376013
Neutrophils	RPL8	2.32848	1.36275e-06	0.000389791
Neutrophils	IER3	7.75266	1.42362e-06	0.000394477
Neutrophils	RPS6	2.25656	1.5934e-06	0.000415548
Neutrophils	APRT	4.48956	1.57757e-06	0.000415548
Neutrophils	CD151	4.58312	1.65327e-06	0.000418844
Neutrophils	EEF1A1	2.69265	2.04665e-06	0.0005041
Neutrophils	NR4A1	5.66927	2.1224e-06	0.000508631
Neutrophils	INF2	7.68657	2.25949e-06	0.000527233
Neutrophils	TRAPPC6A	8.47984	2.70716e-06	0.000615498
Neutrophils	AHSP	7.90871	3.74325e-06	0.000829784
Neutrophils	AC006017.2	5.51319	3.96335e-06	0.000857146
Neutrophils	TDP1	6.93647	4.36322e-06	0.00092116
Neutrophils	ABHD14B	8.26883	5.02373e-06	0.00103594
Neutrophils	CD83	2.78685	5.21992e-06	0.00105193
Neutrophils	ZNF593	6.01707	6.05488e-06	0.00119308
Neutrophils	PHPT1	4.57609	6.37021e-06	0.00122793
Neutrophils	SOX4	5.91024	6.9489e-06	0.00131098
Neutrophils	RPL32	2.25342	8.98121e-06	0.00163944
Neutrophils	RPL10	2.4988	9.24463e-06	0.00163944
Neutrophils	SPNS3	8.24263	9.08904e-06	0.00163944
Neutrophils	PES1	8.0289	9.63047e-06	0.00167438
Neutrophils	RRAD	8.01293	1.01552e-05	0.00173166
Neutrophils	SPARC	4.30746	1.15331e-05	0.00185935
Neutrophils	RPS4X	4.43504	1.14171e-05	0.00185935
Neutrophils	PRNP	6.52295	1.14605e-05	0.00185935
Neutrophils	MTDH	1.9705	1.2231e-05	0.00190267
Neutrophils	NHP2	7.8243	1.21113e-05	0.00190267
Neutrophils	RCC1	7.83457	1.25497e-05	0.00191859
Neutrophils	IGF2R	-1.20294	1.48162e-05	0.00218958
Neutrophils	SLC27A1	7.5159	1.46479e-05	0.00218958
Neutrophils	NOP53	2.67349	1.56363e-05	0.00223624
Neutrophils	CARD11	7.82912	1.55365e-05	0.00223624
Neutrophils	VCAN	4.71797	1.71054e-05	0.0023699
Neutrophils	KLF9	6.92674	1.70478e-05	0.0023699
Neutrophils	BLVRB	2.09755	1.79118e-05	0.00244345
Neutrophils	RPS23	3.13001	1.85852e-05	0.0024969
Neutrophils	EIF4E	4.72702	2.01177e-05	0.00266244
Neutrophils	MRPS25	7.9998	2.06984e-05	0.00269901
Neutrophils	FOSL1	1.9799	2.24621e-05	0.0027996
Neutrophils	RPL18	2.2936	2.30484e-05	0.0027996
Neutrophils	CCDC88C	4.08678	2.29314e-05	0.0027996
Neutrophils	AC005785.1	7.25019	2.29083e-05	0.0027996
Neutrophils	MAP4K1	8.08112	2.2615e-05	0.0027996
Neutrophils	TSPAN33	7.82653	2.41992e-05	0.00286099
Neutrophils	C4BPA	8.6485	2.39645e-05	0.00286099
Neutrophils	TIMM13	5.0682	2.49213e-05	0.00290759
Neutrophils	CD300E	7.83566	2.56556e-05	0.00295439
Neutrophils	CCDC85B	2.20438	2.66449e-05	0.00302898
Neutrophils	C15orf61	7.82392	2.75087e-05	0.00308759
Neutrophils	AC027237.1	3.27033	2.83352e-05	0.00314061
Neutrophils	EREG	8.15616	2.95464e-05	0.00323442
Neutrophils	CAPN2	6.91336	3.31968e-05	0.00358971
Neutrophils	ZAP70	4.27815	3.37928e-05	0.00361013
Neutrophils	SLC25A39	3.08605	3.5066e-05	0.00366269
Neutrophils	TMED3	7.71043	3.5111e-05	0.00366269
Neutrophils	NACA	1.4103	3.56944e-05	0.00368025
Neutrophils	GAS2L1	7.68346	3.89842e-05	0.0039281
Neutrophils	AC008115.3	7.69233	3.87632e-05	0.0039281
Neutrophils	RPS8	3.07067	4.09439e-05	0.00403846
Neutrophils	TSPAN17	7.15043	4.09903e-05	0.00403846
Neutrophils	AC109322.1	7.53271	4.15335e-05	0.00404701
Neutrophils	TSC22D1	7.67019	4.22316e-05	0.0040703
Neutrophils	RPL9	2.08874	4.34807e-05	0.00409062
Neutrophils	H2AC11	7.63956	4.38264e-05	0.00409062
Neutrophils	UROS	8.06362	4.31582e-05	0.00409062
Neutrophils	PLXNB2	6.33477	4.71107e-05	0.00435136
Neutrophils	SSR4	2.64393	5.00287e-05	0.00452658
Neutrophils	ZNF703	7.94055	4.98046e-05	0.00452658
Neutrophils	RPL4	4.88633	5.49296e-05	0.00491981
Neutrophils	IER5	1.79434	5.62356e-05	0.0049833
Neutrophils	CAMK1	5.81974	5.67625e-05	0.0049833
Neutrophils	LGALS2	9.03033	5.92492e-05	0.00515061
Neutrophils	OSM	-1.46465	6.14208e-05	0.00528756
Neutrophils	MYLIP	1.19129	6.55751e-05	0.00555571
Neutrophils	RPS14	1.76194	6.64154e-05	0.00555571
Neutrophils	IL17RC	7.5838	6.58937e-05	0.00555571
Neutrophils	PTRHD1	5.31244	6.93162e-05	0.00574417
Neutrophils	RSL1D1	5.95934	7.53455e-05	0.00618601
Neutrophils	AC022400.9	7.23818	7.60954e-05	0.00619025
Neutrophils	RACK1	2.04092	7.74789e-05	0.0062455
Neutrophils	MYO1C	4.81812	8.27717e-05	0.00661204
Neutrophils	AL645941.3	4.50051	8.66432e-05	0.00684726
Neutrophils	GGTA1P	7.46819	8.72607e-05	0.00684726
Neutrophils	GNG11	3.11952	8.97167e-05	0.00697823
Neutrophils	PF4	3.31676	9.58864e-05	0.00739326
Neutrophils	KLF4	2.61233	9.82815e-05	0.00751261
Neutrophils	TAB1	6.98609	0.000103687	0.00785807
Neutrophils	VSIG2	7.23673	0.000106223	0.00798199
Neutrophils	CAMLG	1.51252	0.000108714	0.00810059
Neutrophils	PRKAR2B	7.44074	0.000109995	0.0081277
Neutrophils	IRF8	7.83809	0.000127079	0.00923618
Neutrophils	CD27	7.84944	0.000126411	0.00923618
Neutrophils	GFI1B	4.4749	0.000135229	0.00970092
Neutrophils	OAF	7.46736	0.000135662	0.00970092
Neutrophils	SCRN2	3.64979	0.000137112	0.00972621
Neutrophils	MEI1	4.11581	0.000140343	0.00987636
Neutrophils	AP1B1	2.74088	0.000150651	0.0105183
Neutrophils	KCTD6	6.54227	0.000155458	0.0107691
Neutrophils	SNHG7	2.59753	0.000161207	0.0110808
Neutrophils	PPP1R15A	1.57313	0.000163203	0.0111011
Neutrophils	ASGR2	7.36478	0.000164007	0.0111011
Neutrophils	NDUFS5	3.04765	0.000169887	0.011412
Neutrophils	FXYD5	1.22096	0.000175596	0.0116012
Neutrophils	NFKBIA	1.63581	0.000176447	0.0116012
Neutrophils	RPL13	2.89653	0.000183497	0.0116012
Neutrophils	NENF	5.92985	0.000184479	0.0116012
Neutrophils	GLT8D1	6.68745	0.000177714	0.0116012
Neutrophils	COL7A1	7.05778	0.000184203	0.0116012
Neutrophils	SNCA	7.3961	0.000180101	0.0116012
Neutrophils	NAXE	7.5893	0.000181881	0.0116012
Neutrophils	FARS2	7.6839	0.000178366	0.0116012
Neutrophils	RPS19	2.512	0.000186469	0.0116438
Neutrophils	DNTTIP1	-1.1503	0.000188014	0.0116582
Neutrophils	AL137060.3	4.60443	0.000193078	0.011889
Neutrophils	MT1E	7.23582	0.000197308	0.0120657
Neutrophils	TMEM202-AS1	4.58687	0.000202102	0.0122742
Neutrophils	C12orf57	4.84113	0.000211813	0.0127765
Neutrophils	RIOK3	1.38282	0.000236058	0.0139542
Neutrophils	TRAF5	7.75211	0.000232936	0.0139542
Neutrophils	AC023355.2	7.85618	0.000235079	0.0139542
Neutrophils	AL133342.1	-1.50509	0.000244803	0.0142373
Neutrophils	LGALS3	2.68374	0.000243272	0.0142373
Neutrophils	CLDN5	7.22589	0.000245664	0.0142373
Neutrophils	LACC1	7.17798	0.000248991	0.0143364
Neutrophils	PEBP1	7.24021	0.000255563	0.0146199
Neutrophils	RGS1	5.85973	0.000264543	0.0149824
Neutrophils	ABCC3	7.29508	0.000265279	0.0149824
Neutrophils	TLE5	3.89658	0.000267995	0.0150399
Neutrophils	AC044849.1	2.31579	0.000279885	0.0155137
Neutrophils	OSBPL5	6.75237	0.000281686	0.0155137
Neutrophils	TOMM40	7.33349	0.000280298	0.0155137
Neutrophils	MZT2B	2.58003	0.000298989	0.0162696
Neutrophils	DPP7	3.59071	0.000299081	0.0162696
Neutrophils	METTL26	3.64477	0.00030465	0.0164715
Neutrophils	AC055811.3	7.20578	0.000311637	0.0167472
Neutrophils	CPPED1	-0.852368	0.000325484	0.0173859
Neutrophils	RPS27A	2.21391	0.000334259	0.0177477
Neutrophils	EGR1	-1.16482	0.000357031	0.018844
Neutrophils	COPS4	7.15994	0.000359217	0.0188472
Neutrophils	MS4A7	8.56201	0.000362042	0.0188837
Neutrophils	RPS3	1.79801	0.000370275	0.0192002
Neutrophils	MCRIP2	4.67008	0.000376389	0.0194037
Neutrophils	AC022413.1	2.49308	0.000381933	0.0195525
Neutrophils	MAP3K20	2.99205	0.000383685	0.0195525
Neutrophils	THOP1	5.04807	0.00039156	0.0198398
Neutrophils	RPL29	1.93237	0.000401318	0.0198798
Neutrophils	UCP2	1.94557	0.000400531	0.0198798
Neutrophils	TAF6L	3.50553	0.000395	0.0198798
Neutrophils	EIF3E	8.64051	0.00040015	0.0198798
Neutrophils	RPL37A	2.097	0.000416801	0.0205321
Neutrophils	H1-3	7.70245	0.000421087	0.0206286
Neutrophils	ENG	7.70145	0.000434543	0.0211709
Neutrophils	FGL2	-1.58544	0.000439278	0.0212846
Neutrophils	MYLK	7.03418	0.0004563	0.0219892
Neutrophils	PTMA	1.7838	0.000464469	0.0221291
Neutrophils	RPLP0	3.23504	0.000461828	0.0221291
Neutrophils	AP000919.4	5.77475	0.00046669	0.0221291
Neutrophils	RPL14	1.81323	0.000471142	0.0222213
Neutrophils	GLUL	-1.01124	0.000480948	0.0223829
Neutrophils	RPS28	1.86238	0.000484663	0.0223829
Neutrophils	SLC25A36	3.38866	0.00048256	0.0223829
Neutrophils	TGFBI	8.41252	0.000480695	0.0223829
Neutrophils	LIMS1	1.56517	0.000488422	0.0224396
Neutrophils	MIR3190	3.23364	0.000500609	0.0228809
Neutrophils	RPL31	1.97665	0.000515134	0.0234241
Neutrophils	RPL18A	2.89903	0.000531834	0.0239379
Neutrophils	FSTL3	7.37955	0.000531623	0.0239379
Neutrophils	RPL18AP3	4.1942	0.000548393	0.0245586
Neutrophils	PLAAT3	7.60988	0.000557219	0.0248284
Neutrophils	DMTN	5.46359	0.000562419	0.0249348
Neutrophils	C5AR1	-1.08457	0.000570134	0.0251511
Neutrophils	CD36	5.55822	0.000576741	0.0251919
Neutrophils	CAD	6.72649	0.000576295	0.0251919
Neutrophils	AC104794.3	7.29667	0.000585674	0.0254567
Neutrophils	NFKBIE	1.99412	0.000610337	0.0263993
Neutrophils	RPS5	2.13288	0.000630409	0.0270041
Neutrophils	SLC50A1	2.79315	0.000630261	0.0270041
Neutrophils	PARVB	5.1614	0.000641298	0.0273139
Neutrophils	RANBP1	5.67717	0.000643803	0.0273139
Neutrophils	TSNARE1	6.89936	0.000648838	0.0273964
Neutrophils	C1orf162	1.39758	0.000657246	0.0274896
Neutrophils	LMNA	6.10578	0.000655439	0.0274896
Neutrophils	AFF4	1.45701	0.000676419	0.0281587
Neutrophils	MRPL14	6.93112	0.000701222	0.0290548
Neutrophils	MRPL55	1.6366	0.000710229	0.0291555
Neutrophils	SOD1	2.10129	0.00070814	0.0291555
Neutrophils	DUT	2.73407	0.000720365	0.0294354
Neutrophils	PAK1	-1.12256	0.000739818	0.0299542
Neutrophils	ADCY9	7.00733	0.000738192	0.0299542
Neutrophils	PTPN7	1.5076	0.000744113	0.0299911
Neutrophils	RPS13	1.83076	0.000754813	0.0302847
Neutrophils	PKD1	7.54393	0.000761552	0.0304175
Neutrophils	AC023509.3	6.67128	0.00076824	0.030547
Neutrophils	TCN2	7.24545	0.000776558	0.0307399
Neutrophils	SSRP1	7.12986	0.000794598	0.0313142
Neutrophils	MRRF	6.91614	0.00080722	0.0316709
Neutrophils	STARD7	3.32305	0.000811702	0.0317064
Neutrophils	RPL7	2.60513	0.000822303	0.03184
Neutrophils	FPGS	4.05111	0.000821079	0.03184
Neutrophils	RPS16	1.44955	0.000834104	0.0321565
Neutrophils	CD300C	6.69153	0.000867597	0.033303
Neutrophils	TMEM134	2.4378	0.000895091	0.034074
Neutrophils	SLC5A6	6.86167	0.00089537	0.034074
Neutrophils	NECAB3	6.86424	0.000928906	0.0351992
Neutrophils	CD52	4.32223	0.000948838	0.0356498
Neutrophils	LY86	7.71687	0.000946679	0.0356498
Neutrophils	ITM2B	-0.925266	0.000955137	0.035735
Neutrophils	RPL13A	1.79147	0.000965909	0.0358531
Neutrophils	EPB41L4A-AS1	4.47665	0.00096638	0.0358531
Neutrophils	HCG20	3.8505	0.000975033	0.0360234
Neutrophils	CNPY2	5.15937	0.000979289	0.0360305
Neutrophils	RPL36	2.5878	0.000983781	0.0360462
Neutrophils	RPL35	3.41191	0.00102053	0.0372389
Neutrophils	ARHGAP25	-1.01028	0.00104707	0.0380507
Neutrophils	KIFC3	4.10438	0.00105314	0.0381149
Neutrophils	CYC1	1.81391	0.00109351	0.0392972
Neutrophils	URI1	7.419	0.00109467	0.0392972
Neutrophils	NFKBIZ	1.33684	0.00111823	0.0395035
Neutrophils	RPS20	2.05743	0.00111727	0.0395035
Neutrophils	ATP5MPL	2.41411	0.00110955	0.0395035
Neutrophils	RAB34	6.51238	0.00111368	0.0395035
Neutrophils	RRP1	6.62389	0.00114817	0.0404001
Neutrophils	MIR4530	1.32039	0.00115853	0.0406035
Neutrophils	RPS12	3.26752	0.00117725	0.0410972
Neutrophils	SNRPD2	2.21757	0.00119324	0.04133
Neutrophils	NSUN5P2	6.59622	0.00119296	0.04133
Neutrophils	CCT8	5.69659	0.00120907	0.0415535
Neutrophils	C21orf58	6.71588	0.00120674	0.0415535
Neutrophils	DNAAF2	7.05244	0.00121555	0.0416152
Neutrophils	CHURC1	-1.43742	0.0012366	0.0421728
Neutrophils	RPL19	1.55168	0.00124378	0.0422551
Neutrophils	NMT2	7.02597	0.0012547	0.0424636
Neutrophils	TMEM189	4.25469	0.00126516	0.0426548
Neutrophils	BTG1	0.943758	0.00128157	0.0427207
Neutrophils	PIEZO1	3.9905	0.00128087	0.0427207
Neutrophils	MYBBP1A	7.0144	0.00127431	0.0427207
Neutrophils	RPL6	1.94983	0.00130424	0.042982
Neutrophils	XBP1	2.37069	0.0013078	0.042982
Neutrophils	POLE4	2.76031	0.0013088	0.042982
Neutrophils	ODC1	4.6289	0.00129558	0.042982
Neutrophils	LBH	6.56526	0.00131777	0.0431169
Neutrophils	MRPL41	2.95367	0.00133281	0.0432034
Neutrophils	OSBPL7	6.57021	0.00133503	0.0432034
Neutrophils	NAA80	6.85623	0.00132909	0.0432034
Neutrophils	ZC3H12A	1.19128	0.00138023	0.0445036
Neutrophils	PRKAG2-AS1	7.26731	0.00139054	0.0446737
Neutrophils	AC005261.2	6.95844	0.0014726	0.0471391
Neutrophils	RPLP1	1.64579	0.00148476	0.0473574
Neutrophils	TMPO	7.38454	0.00151163	0.0480415
Neutrophils	PTCRA	4.13297	0.00151938	0.0481155
Neutrophils	SERTAD2	1.46153	0.00152834	0.048227
Neutrophils	DNM1L	4.81269	0.00153826	0.048368
Neutrophils	RBM38	1.15385	0.00155632	0.0484492
Neutrophils	PLIN2	2.91172	0.00154839	0.0484492
Neutrophils	SLC25A33	7.26708	0.00155724	0.0484492
Neutrophils	MTLN	5.63338	0.00156567	0.0485413
Neutrophils	RPL24	1.64986	0.0016125	0.0498191
Non-classical monocytes	HBA1	4.03582	2.44326e-28	2.69248e-24
Non-classical monocytes	CXCL8	3.71651	2.60877e-25	1.43743e-21
Non-classical monocytes	H1-2	2.12942	1.58644e-22	5.82753e-19
Non-classical monocytes	HBA2	4.2959	1.55852e-18	4.29371e-15
Non-classical monocytes	GNG11	5.38274	1.31387e-17	2.89577e-14
Non-classical monocytes	CX3CR1	-2.52588	7.08632e-17	1.30152e-13
Non-classical monocytes	PF4	3.69733	3.7537e-16	5.9094e-13
Non-classical monocytes	MMP25	3.99395	1.523e-15	2.09793e-12
Non-classical monocytes	HBM	5.51623	8.34694e-14	1.02204e-10
Non-classical monocytes	USP12	2.20894	1.94629e-13	2.14481e-10
Non-classical monocytes	ALPL	4.89553	2.80133e-13	2.80642e-10
Non-classical monocytes	S100A8	2.28327	1.68385e-11	1.54633e-08
Non-classical monocytes	HBB	3.80632	2.67757e-11	2.26976e-08
Non-classical monocytes	MT-ND2	2.15387	6.20794e-11	4.27572e-08
Non-classical monocytes	CST7	4.0683	5.85547e-11	4.27572e-08
Non-classical monocytes	CYP4F3	7.18803	5.57001e-11	4.27572e-08
Non-classical monocytes	RNU1-27P	2.76819	9.23296e-11	5.98513e-08
Non-classical monocytes	TSPYL2	2.20808	1.28699e-10	7.87924e-08
Non-classical monocytes	SERINC1	-1.10297	1.51814e-10	8.80523e-08
Non-classical monocytes	AC004687.1	1.61542	1.61317e-10	8.88855e-08
Non-classical monocytes	MT-RNR1	1.75848	2.68975e-10	1.41148e-07
Non-classical monocytes	MYLIP	1.92871	4.60435e-10	2.30636e-07
Non-classical monocytes	DDX6	1.69172	1.09029e-09	5.00623e-07
Non-classical monocytes	HES4	1.70508	1.08054e-09	5.00623e-07
Non-classical monocytes	MIR29B2CHG	1.94207	2.45357e-09	1.08153e-06
Non-classical monocytes	MT-CYB	1.45869	6.04375e-09	2.56162e-06
Non-classical monocytes	CHI3L1	5.32726	9.30342e-09	3.79717e-06
Non-classical monocytes	AC004264.2	2.12434	1.35139e-08	4.96409e-06
Non-classical monocytes	CSRNP1	1.19238	1.28174e-08	4.96409e-06
Non-classical monocytes	CSF1	4.96242	1.32988e-08	4.96409e-06
Non-classical monocytes	CITED4	1.48369	1.41799e-08	5.04074e-06
Non-classical monocytes	MTCO2P12	2.36512	1.8726e-08	6.44878e-06
Non-classical monocytes	MMP9	8.2787	2.03948e-08	6.81062e-06
Non-classical monocytes	GBP1	-1.85681	3.52401e-08	1.10956e-05
Non-classical monocytes	AHSP	7.40459	3.44218e-08	1.10956e-05
Non-classical monocytes	AC084871.1	2.26177	3.86541e-08	1.18325e-05
Non-classical monocytes	CLTA	-1.04808	5.12612e-08	1.52675e-05
Non-classical monocytes	NFKBIA	1.59678	5.3671e-08	1.55646e-05
Non-classical monocytes	FCGR3B	4.20482	8.01238e-08	2.26401e-05
Non-classical monocytes	AC026979.2	1.68306	8.22112e-08	2.26492e-05
Non-classical monocytes	PPM1N	1.55572	9.99701e-08	2.687e-05
Non-classical monocytes	MALAT1	1.06301	1.04231e-07	2.73483e-05
Non-classical monocytes	MTCO2P2	2.10007	1.09885e-07	2.81613e-05
Non-classical monocytes	TUBB4B	1.10871	1.37095e-07	3.40033e-05
Non-classical monocytes	DDIT3	1.38372	1.38852e-07	3.40033e-05
Non-classical monocytes	TUBB2A	2.20437	1.49839e-07	3.58962e-05
Non-classical monocytes	THUMPD3-AS1	1.58628	1.61139e-07	3.7782e-05
Non-classical monocytes	TLR8	-1.58115	1.91964e-07	4.40717e-05
Non-classical monocytes	SLAMF7	-1.47418	2.13272e-07	4.79645e-05
Non-classical monocytes	FAM53C	1.18898	2.8551e-07	6.29265e-05
Non-classical monocytes	DHRS13	2.00519	3.11848e-07	6.73837e-05
Non-classical monocytes	H2BC4	1.39185	3.46722e-07	7.34785e-05
Non-classical monocytes	PRSS33	7.06406	3.74751e-07	7.79199e-05
Non-classical monocytes	SNHG15	1.29777	3.94655e-07	8.05388e-05
Non-classical monocytes	GRAP2	7.05148	5.17971e-07	0.000103783
Non-classical monocytes	AL137060.3	2.78158	5.75569e-07	0.000113264
Non-classical monocytes	MT-RNR2	1.1986	5.93686e-07	0.000114034
Non-classical monocytes	MIAT	5.32926	6.00181e-07	0.000114034
Non-classical monocytes	CMTM2	5.5899	6.25076e-07	0.000116751
Non-classical monocytes	AFF4	1.29634	7.13794e-07	0.0001311
Non-classical monocytes	VPS37C	-1.98107	7.39997e-07	0.000131529
Non-classical monocytes	H3C1	5.2112	7.30917e-07	0.000131529
Non-classical monocytes	MIDN	0.811465	8.82348e-07	0.000151929
Non-classical monocytes	DAPK2	3.78571	8.80713e-07	0.000151929
Non-classical monocytes	MT-ND3	1.8963	9.10609e-07	0.000154383
Non-classical monocytes	AC106739.1	4.83383	9.29526e-07	0.000155203
Non-classical monocytes	DDIT4	1.92157	9.84894e-07	0.000161993
Non-classical monocytes	CD83	1.51238	1.04446e-06	0.000169265
Non-classical monocytes	H1-4	3.23087	1.15114e-06	0.000183849
Non-classical monocytes	MRFAP1	-1.32553	1.34069e-06	0.000211063
Non-classical monocytes	RGS1	2.57757	1.46292e-06	0.000227062
Non-classical monocytes	GZMA	5.31226	1.57057e-06	0.000240384
Non-classical monocytes	C1QA	-1.58193	1.83712e-06	0.000274913
Non-classical monocytes	S100P	3.20554	1.84606e-06	0.000274913
Non-classical monocytes	NEAT1	0.918311	2.02546e-06	0.000297608
Non-classical monocytes	SDHD	-1.34298	2.32578e-06	0.000337238
Non-classical monocytes	EREG	2.2464	2.3619e-06	0.000338027
Non-classical monocytes	IL32	4.81881	2.68468e-06	0.000379298
Non-classical monocytes	TMEM202-AS1	3.56052	2.90823e-06	0.000405679
Non-classical monocytes	HSPA5	1.36039	3.31257e-06	0.000456306
Non-classical monocytes	PHACTR1	1.76068	4.06192e-06	0.000552622
Non-classical monocytes	S100A9	1.52212	4.40697e-06	0.000592254
Non-classical monocytes	CXCR1	4.42104	4.93149e-06	0.000646965
Non-classical monocytes	CMTM5	4.80034	4.92392e-06	0.000646965
Non-classical monocytes	AC103769.1	1.83714	5.06729e-06	0.000653525
Non-classical monocytes	MT1E	2.20435	5.1001e-06	0.000653525
Non-classical monocytes	RPL34	1.51728	5.60245e-06	0.000709644
Non-classical monocytes	PICALM	0.868758	5.91898e-06	0.000741218
Non-classical monocytes	AP000936.3	2.90009	6.69976e-06	0.000829566
Non-classical monocytes	SOX4	1.21073	7.15615e-06	0.000876231
Non-classical monocytes	IL10RA	-0.950316	7.47155e-06	0.000904796
Non-classical monocytes	MTRF1L	1.49565	7.663e-06	0.000917894
Non-classical monocytes	LRG1	2.82059	7.96481e-06	0.000936095
Non-classical monocytes	TCF7	4.25324	7.98484e-06	0.000936095
Non-classical monocytes	AC104564.5	2.29335	8.901e-06	0.00103252
Non-classical monocytes	LIPA	-1.44835	9.13044e-06	0.0010481
Non-classical monocytes	IL1R2	3.08084	9.83905e-06	0.00110639
Non-classical monocytes	CTDSPL	3.68881	9.792e-06	0.00110639
Non-classical monocytes	G0S2	2.37284	1.05439e-05	0.00117367
Non-classical monocytes	GIMAP6	-1.57736	1.13129e-05	0.00124668
Non-classical monocytes	OSM	1.84984	1.30758e-05	0.00142668
Non-classical monocytes	HBQ1	6.91877	1.32134e-05	0.00142756
Non-classical monocytes	PTPRC	-0.795154	1.44915e-05	0.00155045
Non-classical monocytes	STX3	2.03604	1.47631e-05	0.00156432
Non-classical monocytes	ADA2	-0.918958	1.50624e-05	0.00156592
Non-classical monocytes	H2BC10	3.48697	1.49629e-05	0.00156592
Non-classical monocytes	RP2	-1.26799	1.62622e-05	0.00167485
Non-classical monocytes	CTSL	-0.979799	1.72279e-05	0.00175789
Non-classical monocytes	PRR7	1.23808	1.74827e-05	0.00176752
Non-classical monocytes	AC110285.5	3.04419	1.80985e-05	0.00181314
Non-classical monocytes	APOLD1	2.10921	1.98342e-05	0.00187225
Non-classical monocytes	PPP1R15A	1.00283	1.89379e-05	0.00187225
Non-classical monocytes	MAP1LC3B	1.00342	1.92222e-05	0.00187225
Non-classical monocytes	CSF3R	1.2683	1.98389e-05	0.00187225
Non-classical monocytes	SLC25A37	1.42357	1.93353e-05	0.00187225
Non-classical monocytes	LINC00528	2.12597	1.96286e-05	0.00187225
Non-classical monocytes	RNASE1	6.79069	1.98778e-05	0.00187225
Non-classical monocytes	ALOX5AP	3.15237	2.08311e-05	0.00194541
Non-classical monocytes	SCIMP	-0.966859	2.15846e-05	0.00199884
Non-classical monocytes	MT-ND4L	2.58825	2.18886e-05	0.00201011
Non-classical monocytes	TSPAN4	-1.31134	2.21237e-05	0.0020149
Non-classical monocytes	AHNAK	-0.911949	2.24034e-05	0.00202365
Non-classical monocytes	PRF1	4.13932	2.27905e-05	0.00204188
Non-classical monocytes	PHOSPHO1	2.79329	2.34323e-05	0.00208245
Non-classical monocytes	MT-CO2	1.29649	2.51226e-05	0.00219723
Non-classical monocytes	CAMP	2.45529	2.50786e-05	0.00219723
Non-classical monocytes	PI3	4.48729	2.58902e-05	0.00224653
Non-classical monocytes	PPBP	4.4567	2.63572e-05	0.00226919
Non-classical monocytes	BRD4	0.708551	2.71271e-05	0.00231737
Non-classical monocytes	GZMM	2.72652	2.87124e-05	0.00243393
Non-classical monocytes	LINC-PINT	1.28184	3.12833e-05	0.00263162
Non-classical monocytes	NFKBIZ	1.01404	3.25061e-05	0.00271377
Non-classical monocytes	AL118516.1	1.31085	3.29787e-05	0.00273252
Non-classical monocytes	CD300A	-0.941652	3.41028e-05	0.00280458
Non-classical monocytes	AL021155.5	1.73353	3.52055e-05	0.00287381
Non-classical monocytes	ITGA2B	3.61178	3.79952e-05	0.00307873
Non-classical monocytes	H1-5	5.36542	3.90411e-05	0.00314039
Non-classical monocytes	RNF19A	1.1546	4.12188e-05	0.00329153
Non-classical monocytes	TRA2B	1.00628	4.27462e-05	0.00338894
Non-classical monocytes	TIPARP	1.38277	4.40345e-05	0.00346614
Non-classical monocytes	MTHFD2	-1.43628	4.46755e-05	0.00349166
Non-classical monocytes	MT-ND5	0.832188	4.60495e-05	0.0035737
Non-classical monocytes	RGL4	1.39181	4.65084e-05	0.00358407
Non-classical monocytes	SNHG9	1.44554	5.00998e-05	0.00383403
Non-classical monocytes	CTSW	4.65632	5.14986e-05	0.00391389
Non-classical monocytes	TMED10	-0.847553	5.25644e-05	0.00396754
Non-classical monocytes	PDZK1IP1	4.35784	5.56494e-05	0.00417181
Non-classical monocytes	SQSTM1	1.36626	5.68011e-05	0.00422938
Non-classical monocytes	RPL7	1.20311	5.8564e-05	0.00433138
Non-classical monocytes	LINC00677	2.32841	6.20681e-05	0.00455994
Non-classical monocytes	CPEB4	1.31671	6.64042e-05	0.00484619
Non-classical monocytes	OR52W1	5.43153	6.83172e-05	0.004953
Non-classical monocytes	SLC25A36	1.16536	7.03861e-05	0.00505264
Non-classical monocytes	F5	3.10365	7.06086e-05	0.00505264
Non-classical monocytes	PPDPF	1.02672	7.18378e-05	0.00510744
Non-classical monocytes	LUC7L3	0.872851	7.75394e-05	0.00547746
Non-classical monocytes	AC092069.1	0.914015	8.14056e-05	0.00568888
Non-classical monocytes	YPEL5	0.807922	8.15647e-05	0.00568888
Non-classical monocytes	MYO15B	0.769275	8.33082e-05	0.00577394
Non-classical monocytes	GIMAP2	-1.08332	8.51729e-05	0.00582985
Non-classical monocytes	CXCR2	4.58592	8.4752e-05	0.00582985
Non-classical monocytes	FGL2	-1.1063	9.06672e-05	0.00616761
Non-classical monocytes	CPEB2	1.58484	9.28099e-05	0.00627463
Non-classical monocytes	RAB10	-0.705949	9.37993e-05	0.00630285
Non-classical monocytes	ARID4B	0.890976	0.00010433	0.00696795
Non-classical monocytes	SCARB2	-0.865987	0.000107056	0.00710698
Non-classical monocytes	TARS3	1.70506	0.000115855	0.00764503
Non-classical monocytes	CD247	3.04751	0.000121362	0.0079608
Non-classical monocytes	KIAA1324	6.33343	0.000123621	0.00806097
Non-classical monocytes	AC012615.1	1.3766	0.000131125	0.0084503
Non-classical monocytes	AC115676.1	1.44296	0.000130603	0.0084503
Non-classical monocytes	ANXA3	5.54843	0.000133633	0.00856184
Non-classical monocytes	RAP2A	1.15062	0.000137165	0.00868708
Non-classical monocytes	KDM5B	1.56972	0.000136689	0.00868708
Non-classical monocytes	RNASE6	2.13123	0.000139176	0.00876412
Non-classical monocytes	SNAP23	-0.774925	0.000141439	0.00880595
Non-classical monocytes	MXD3	0.882227	0.000141328	0.00880595
Non-classical monocytes	PSMA3-AS1	0.844739	0.000143551	0.00887474
Non-classical monocytes	HOPX	3.60716	0.000144154	0.00887474
Non-classical monocytes	PF4V1	5.48867	0.000147541	0.00903278
Non-classical monocytes	RNF103	1.26382	0.000154662	0.00938965
Non-classical monocytes	CTNNB1	1.28118	0.000156196	0.00938965
Non-classical monocytes	ADM	1.22085	0.000156778	0.00938965
Non-classical monocytes	ADORA2A	6.19103	0.000155223	0.00938965
Non-classical monocytes	ADGRE5	-0.791287	0.000159269	0.00946656
Non-classical monocytes	RN7SL1	1.45828	0.00015978	0.00946656
Non-classical monocytes	MME	3.7445	0.000163884	0.00965777
Non-classical monocytes	PMAIP1	1.39157	0.000166765	0.00977527
Non-classical monocytes	DNAJB1	-1.28307	0.000169198	0.00986543
Non-classical monocytes	AP001269.4	1.91714	0.000174513	0.0101218
Non-classical monocytes	TCF25	0.662132	0.000178841	0.0103185
Non-classical monocytes	ARL6IP5	-0.807619	0.000183987	0.0105601
Non-classical monocytes	AC099489.1	3.46266	0.000186311	0.0105847
Non-classical monocytes	JUNB	0.751376	0.000186336	0.0105847
Non-classical monocytes	FGFRL1	1.28381	0.000188404	0.0106473
Non-classical monocytes	LINC01970	3.94206	0.000190711	0.0107226
Non-classical monocytes	NPLOC4	0.960553	0.000193209	0.010808
Non-classical monocytes	AC027290.3	1.26862	0.000200934	0.0110714
Non-classical monocytes	PRDX3	-1.45153	0.000200796	0.0110715
Non-classical monocytes	SEC61G	1.614	0.000198976	0.0110715
Non-classical monocytes	SPARC	3.26345	0.000204203	0.0111956
Non-classical monocytes	PGLYRP1	5.47567	0.000216921	0.011834
Non-classical monocytes	TUBA4A	0.904263	0.000218348	0.0118502
Non-classical monocytes	ERV3-1	1.68149	0.000219368	0.0118502
Non-classical monocytes	NXF1	0.633687	0.00022283	0.0119785
Non-classical monocytes	TUBB1	2.85599	0.000225929	0.0120861
Non-classical monocytes	SLC31A2	-0.729801	0.000233118	0.0124105
Non-classical monocytes	AC004847.1	-1.1535	0.00023603	0.0125051
Non-classical monocytes	UBALD2	0.826463	0.000242626	0.012793
Non-classical monocytes	GNLY	3.49754	0.000255416	0.0134033
Non-classical monocytes	CD151	1.38401	0.000258233	0.0134868
Non-classical monocytes	AC107959.4	3.69847	0.000271434	0.0141094
Non-classical monocytes	FMNL1	0.677993	0.000275093	0.0141775
Non-classical monocytes	CAPZA1	-1.01363	0.000276087	0.0141775
Non-classical monocytes	BLVRA	-0.805427	0.000276603	0.0141775
Non-classical monocytes	C3AR1	-1.50917	0.00028161	0.0143011
Non-classical monocytes	BX255925.3	1.09482	0.00028158	0.0143011
Non-classical monocytes	AP001189.1	4.19576	0.000285064	0.0144101
Non-classical monocytes	ATP6V0C	3.83822	0.000298662	0.0150286
Non-classical monocytes	TM9SF4	-1.08525	0.000304771	0.0151287
Non-classical monocytes	LEPROT	-0.877296	0.000304637	0.0151287
Non-classical monocytes	GPR84	2.16575	0.000302777	0.0151287
Non-classical monocytes	IL17RC	1.79344	0.000307983	0.0152196
Non-classical monocytes	H2AC20	0.846219	0.000309885	0.0152452
Non-classical monocytes	CKB	1.23139	0.000316475	0.0155003
Non-classical monocytes	EPC1	0.976844	0.000318065	0.0155092
Non-classical monocytes	AC002073.1	2.80955	0.000334388	0.0161467
Non-classical monocytes	MIR762HG	1.44013	0.000335534	0.0161467
Non-classical monocytes	LINC00482	2.04331	0.000333808	0.0161467
Non-classical monocytes	AAK1	0.898912	0.00033975	0.0162785
Non-classical monocytes	DUSP7	-1.3279	0.000361671	0.0168882
Non-classical monocytes	UBE2D1	-1.18078	0.000358873	0.0168882
Non-classical monocytes	SVIP	2.03539	0.000360214	0.0168882
Non-classical monocytes	DMTN	5.39191	0.000357921	0.0168882
Non-classical monocytes	CD8B	5.64479	0.000361156	0.0168882
Non-classical monocytes	ANKRD10-IT1	1.74632	0.000356683	0.0168882
Non-classical monocytes	BTK	-0.91236	0.000379517	0.0176467
Non-classical monocytes	AC073352.2	3.15426	0.000381413	0.0176604
Non-classical monocytes	HLA-F	-2.16257	0.00039586	0.0182526
Non-classical monocytes	DDOST	-0.69397	0.000397611	0.018257
Non-classical monocytes	NINJ1	0.916508	0.000404115	0.0184786
Non-classical monocytes	SELL	1.33216	0.000407459	0.0185545
Non-classical monocytes	FBXO33	0.967703	0.00041097	0.0186374
Non-classical monocytes	RN7SL684P	3.50549	0.000418375	0.0188955
Non-classical monocytes	CCR1	-1.92744	0.000429726	0.0193289
Non-classical monocytes	TMEM30A	-1.42351	0.000434407	0.01946
Non-classical monocytes	MT-ATP6	1.05107	0.000451858	0.0201598
Non-classical monocytes	AC130895.1	2.15254	0.000463249	0.0205847
Non-classical monocytes	MT-ND4	0.909208	0.000483566	0.0212307
Non-classical monocytes	MVD	1.2031	0.000481196	0.0212307
Non-classical monocytes	CACUL1	0.785054	0.000482178	0.0212307
Non-classical monocytes	RNF145	0.916226	0.000488412	0.0213583
Non-classical monocytes	AC104506.1	3.6712	0.000496982	0.0216472
Non-classical monocytes	NPTN	-1.3622	0.000499954	0.0216909
Non-classical monocytes	MYL9	2.86398	0.000513204	0.0221785
Non-classical monocytes	LUCAT1	2.40717	0.00051798	0.0222974
Non-classical monocytes	NXT1	1.06794	0.000530276	0.0227379
Non-classical monocytes	TICAM1	1.05661	0.000537355	0.0229522
Non-classical monocytes	C1orf43	-0.661291	0.000555198	0.0235318
Non-classical monocytes	CPNE3	-1.12982	0.000555065	0.0235318
Non-classical monocytes	MED8	-0.868018	0.000581355	0.0245021
Non-classical monocytes	FIBCD1	2.73373	0.00058476	0.0245021
Non-classical monocytes	AC245140.2	2.70865	0.00058401	0.0245021
Non-classical monocytes	ARPC5	-0.712143	0.000597749	0.0245955
Non-classical monocytes	AP2A1	0.802762	0.000598149	0.0245955
Non-classical monocytes	CMTM6	-0.880529	0.000596268	0.0245955
Non-classical monocytes	TOPORS	2.52684	0.000592743	0.0245955
Non-classical monocytes	CAVIN2	4.34367	0.000597408	0.0245955
Non-classical monocytes	TP53INP2	1.48158	0.000605175	0.0247919
Non-classical monocytes	TREM1	1.24011	0.000621104	0.0252567
Non-classical monocytes	AC006369.1	2.51479	0.000620728	0.0252567
Non-classical monocytes	AP000769.1	3.15693	0.000634145	0.0253198
Non-classical monocytes	PRRC2C	0.719699	0.000628229	0.0253198
Non-classical monocytes	NFKB2	0.806163	0.000633765	0.0253198
Non-classical monocytes	RAB4B	2.32976	0.00063091	0.0253198
Non-classical monocytes	NRIP3	3.61753	0.00062737	0.0253198
Non-classical monocytes	WDR74	0.768395	0.000652947	0.0259764
Non-classical monocytes	GADD45B	0.831685	0.000660668	0.0260952
Non-classical monocytes	IFRD1	1.22208	0.000659299	0.0260952
Non-classical monocytes	SELENBP1	5.37882	0.000664154	0.0261392
Non-classical monocytes	RALGPS1	1.71237	0.000667152	0.0261638
Non-classical monocytes	G3BP2	0.703826	0.000698834	0.027309
Non-classical monocytes	EID1	-1.04915	0.000720398	0.0278282
Non-classical monocytes	PTGES3	-0.953108	0.00071996	0.0278282
Non-classical monocytes	RN7SL368P	1.45113	0.000722039	0.0278282
Non-classical monocytes	ACAP3	0.894991	0.00072222	0.0278282
Non-classical monocytes	MAGT1	-1.20717	0.000726089	0.0278798
Non-classical monocytes	GPX4	0.549809	0.000737575	0.0282225
Non-classical monocytes	CD3D	5.39745	0.000742744	0.0283219
Non-classical monocytes	SYTL1	0.669619	0.000760604	0.028903
Non-classical monocytes	CARD11	4.98456	0.000791532	0.0299749
Non-classical monocytes	GBP5	-1.0291	0.000819377	0.0309231
Non-classical monocytes	RICTOR	1.02192	0.000829028	0.0310745
Non-classical monocytes	NR4A2	1.53757	0.000827167	0.0310745
Non-classical monocytes	DESI2	1.10054	0.000847098	0.0316441
Non-classical monocytes	DSE	-2.50515	0.000853935	0.0317918
Non-classical monocytes	USP33	-1.15407	0.000876749	0.0324774
Non-classical monocytes	LACTB	0.616945	0.000878244	0.0324774
Non-classical monocytes	GIMAP1	-0.624638	0.00089358	0.0329173
Non-classical monocytes	DYNLL2	0.804975	0.000901321	0.0329173
Non-classical monocytes	ILF3-DT	0.911196	0.00090689	0.0329173
Non-classical monocytes	KMT2E-AS1	1.02852	0.000906632	0.0329173
Non-classical monocytes	SNHG25	1.15081	0.000908063	0.0329173
Non-classical monocytes	AZIN1-AS1	2.46785	0.000904905	0.0329173
Non-classical monocytes	IGFBP6	1.74123	0.000921901	0.0333093
Non-classical monocytes	CA4	4.72733	0.000927548	0.0334038
Non-classical monocytes	ZNF281	1.15062	0.000930777	0.033411
Non-classical monocytes	FCER1A	2.15085	0.000937097	0.0335286
Non-classical monocytes	KRT18P61	4.45633	0.00094197	0.0335939
Non-classical monocytes	ALAS2	3.23402	0.000976745	0.0346101
Non-classical monocytes	MICAL2	1.69755	0.000975318	0.0346101
Non-classical monocytes	MEX3C	1.35395	0.000990199	0.0348698
Non-classical monocytes	BANF1	-0.975868	0.000990404	0.0348698
Non-classical monocytes	SLC1A5	-1.34523	0.000999787	0.0350026
Non-classical monocytes	GRASP	0.950188	0.00100053	0.0350026
Non-classical monocytes	ADORA2A-AS1	3.12832	0.00101093	0.0352544
Non-classical monocytes	TUT7	-1.17348	0.00102354	0.0355819
Non-classical monocytes	AC091173.1	5.14217	0.00103363	0.0357637
Non-classical monocytes	U62317.4	1.57869	0.00103527	0.0357637
Non-classical monocytes	DNAH2	2.15985	0.00104866	0.0361134
Non-classical monocytes	GIMAP4	-1.33029	0.00106221	0.0362479
Non-classical monocytes	YDJC	-1.1911	0.00105773	0.0362479
Non-classical monocytes	XPO6	0.883075	0.00106244	0.0362479
Non-classical monocytes	POLR2J	0.802261	0.00107503	0.0364517
Non-classical monocytes	GALNT3	1.73515	0.00107471	0.0364517
Non-classical monocytes	RNF24	1.14322	0.00107862	0.0364614
Non-classical monocytes	CPSF2	-1.30543	0.00108406	0.0365333
Non-classical monocytes	TMEM33	-1.15723	0.00109073	0.0365737
Non-classical monocytes	ITGA4	-0.6332	0.0010919	0.0365737
Non-classical monocytes	OAS1	-0.827501	0.00109533	0.0365773
Non-classical monocytes	HNRNPA1	-0.787191	0.00110091	0.0366527
Non-classical monocytes	PLSCR1	-1.04158	0.0011064	0.0367246
Non-classical monocytes	SERPINB8	-2.26121	0.00111455	0.0368838
Non-classical monocytes	TRPM4	3.20562	0.00112545	0.0371329
Non-classical monocytes	UQCR11	0.843426	0.00113121	0.0372119
Non-classical monocytes	XPNPEP2	1.88233	0.00115415	0.0378533
Non-classical monocytes	CD69	3.59909	0.0011751	0.0384261
Non-classical monocytes	KLF6	0.663198	0.00119353	0.0389134
Non-classical monocytes	PALLD	-2.5585	0.00124185	0.0403693
Non-classical monocytes	COX6C	1.27585	0.00126037	0.0408509
Non-classical monocytes	MAFF	1.34954	0.00129621	0.0418893
Non-classical monocytes	ZNF703	0.918593	0.00133074	0.0428795
Non-classical monocytes	AC005264.1	4.13661	0.00135412	0.043379
Non-classical monocytes	HMGCS1	1.13358	0.00135292	0.043379
Non-classical monocytes	NARS1	-1.46437	0.0014111	0.0439542
Non-classical monocytes	GBP4	-0.900497	0.00141291	0.0439542
Non-classical monocytes	NONO	-0.847257	0.0014171	0.0439542
Non-classical monocytes	PTMA	0.618958	0.0014045	0.0439542
Non-classical monocytes	RBBP6	0.715848	0.00138285	0.0439542
Non-classical monocytes	PNISR	0.728422	0.0013983	0.0439542
Non-classical monocytes	IRF1	0.769792	0.00141481	0.0439542
Non-classical monocytes	FOSB	0.880631	0.00139575	0.0439542
Non-classical monocytes	ZKSCAN1	0.935105	0.00138415	0.0439542
Non-classical monocytes	LRRC8A	1.18926	0.00141994	0.0439542
Non-classical monocytes	RIPK2	1.27231	0.00138738	0.0439542
Non-classical monocytes	PCED1B-AS1	1.58328	0.00139878	0.0439542
Non-classical monocytes	UBE2E2	-1.27478	0.00151873	0.0468748
Non-classical monocytes	MTRNR2L12	2.26301	0.00152665	0.0468748
Non-classical monocytes	AC008124.1	1.27964	0.00152705	0.0468748
Non-classical monocytes	LINC01089	1.08125	0.00153938	0.0469915
Non-classical monocytes	C19orf53	0.526522	0.00153798	0.0469916
Non-classical monocytes	IL6	3.57759	0.00154797	0.0471234
Non-classical monocytes	CAT	-0.660405	0.00161209	0.04894
Non-classical monocytes	TGFB1	0.610912	0.00162753	0.0492729
Non-classical monocytes	AP002954.1	-3.49043	0.00164627	0.0495166
Non-classical monocytes	HMOX1	-0.87023	0.00164603	0.0495166
Non-classical monocytes	CD5	5.97329	0.00164905	0.0495166
Non-classical monocytes	TNK2	0.568836	0.0016642	0.0497696
Non-classical monocytes	ZNF687-AS1	1.33649	0.00167103	0.0497696
Non-classical monocytes	AC132192.2	1.71093	0.00166999	0.0497696
